# Supplementary material for: N6-Methyladenosine Modification of LncRNA DUXAP9 Promotes Renal Cancer Cells Proliferation and Motility by Activating the PI3K/AKT Signaling Pathway
Source: Front Oncol. 2021 Jun 8;11:641833. doi: 10.3389/fonc.2021.641833 (PMC8217835; doi:10.3389/fonc.2021.641833)
Supplement: Supplementary file 1 [file DataSheet_1.xlsx]

## Sheet: Sheet1
Supplementary Data 1. Sequences for the primers, siRNA, shRNA and lncRNA DUXAP9 sequence.
Primer name or Sequences of siRNA, shRNA primers:	Sequence (5’→3’)
lncRNA DUXAP9-F:	ACAGTCCCCTTCCCATAGGT
lncRNA DUXAP9-R:	CCTGGGCTCCCTCAAATCAG
β-actin-F:	TGACGTGGACATCCGCAAAG
β-actin-R:	CTGGAAGGTGGACAGCGAGG
lncRNA DUXAP9-3’ RACE Outer primer:	GGCTCAGCTTCCACACTCAGAGTC
lncRNA DUXAP9-3’ RACE Inner primer:	AACTCTCAGCACTTCACTGTCACA
lncRNA DUXAP9-5’ RACE Outer primer:	ATCCTGCCATCTGCAGCCACATGA
lncRNA DUXAP9-5’ RACE Inner primer:	GTGATGGGTACAAAGTTACTCTCA
sh-lncRNA DUXAP9-1	5’ GGCUGGAGAAUAUUUCCUA dTdT 3’
sh-lncRNA DUXAP9-2	5’ GAGAAUGGGUCUAAAGGAA dTdT 3’
IGF2BP1 siRNA	5’ CATGCCGCATGATTCTTGA 3’
METTL3 siRNA	5’ CAAGTATGTTCACTATGAA 3’
lncRNA DUXAP9 sequence	ACGGAAGCTGAGACTGCACTTCCTGCGAGGCCCCTGCAGCAGCAGCGGCGTGGTCAGAGCGAGCTTCGGAGAAGCAGTGGTGGGTTCCATGTGATGGTGGAGTAGGAGGCAGGTCTCCGCGGTTCATCTGTGTTGCTCTAAATGACACTGCTTCATTATTTTGATGGCTGGAGAATATTTCCTAGTGTATGTATATGAGAGTTTCTTGATCTCTTTATCTGTGGATGAACAGCTACTTTGAAACATATGGTACATTTGTGTTAAGGCTAGTCACCCTGCTGTGGAATAGAAGGCCAGAATTGATCAGTCTCATCTGAGAGTAACTTTGTACCCATCACTGATTCCTTCTGAGACTGCCTCCACTTCCCCAGCAGCCTCTGGTTTCTTCATGTGGCTGCA…
