# Supplementary material for: N6-Methyladenosine Modification of LncRNA DUXAP9 Promotes Renal Cancer Cells Proliferation and Motility by Activating the PI3K/AKT Signaling Pathway
Source: Front Oncol. 2021 Jun 8;11:641833. doi: 10.3389/fonc.2021.641833 (PMC8217835; doi:10.3389/fonc.2021.641833)
Supplement: Supplementary file 2 [file DataSheet_2.xlsx]

## Sheet: 1
st_gene_id	gene_id	gene_symbol	exp_RCC_Caki-1_Knockdown_1	exp_RCC_Caki-1_Knockdown_2	exp_RCC_Caki-1_Control_1_1	exp_RCC_Caki-1_Control_2
G9606_9266	2323	FLT3LG	2.94	3.91	1.94	2.22
G9606_9392	90459	ERI1	12.2	11.92	10.72	12.39
G9606_4009	79595	SAP130	23.17	24.18	18.08	16.58
G9606_24999	100129098	LOC100129098	0.16	0	0.06	0.08
G9606_4181	10927	SPIN1	28.34	27.71	25.59	26.23
G9606_16727	8879	SGPL1	8.86	9.07	13.91	14.08
G9606_16935	51450	PRRX2	0.18	0.46	0.08	0.16
G9606_4384	390940	PINLYP	4.88	5.05	3.13	2.87
G9606_3976	1211	CLTA	198.32	192.77	235	235.34
G9606_23441	51399	TRAPPC4	11.97	13.9	14.77	16.61
G9606_1798	57470	LRRC47	14.43	13.34	11.32	10.14
G9606_3067	91966	CXorf40A	9.19	8.84	7.03	7.55
G9606_25755	8200	GDF5	0.13	0.29	0.21	0.17
G9606_631	8470	SORBS2	0.86	1.12	0.68	0.72
G9606_1021	79848	CSPP1	12.11	12.4	8.82	8.85
G9606_8819	5533	PPP3CC	8.3	7.94	6.71	5.97
G9606_4534	54926	UBE2R2	25.55	25.17	31.72	30.96
G9606_30907	11181	TREH	0	0	0	0
G9606_10460	51429	SNX9	31.26	30.39	38.53	38.76
G9606_17078	944	TNFSF8	0.02	0.02	0	0
G9606_23486	10293	TRAIP	5.41	4.91	3.53	2.88
G9606_26667	1810	DR1	20.21	19.81	14.45	14.73
G9606_2226	91156	IGFN1	105.91	103.62	189.29	182.14
G9606_30603	166	AES	69.61	72.04	70.84	70.25
G9606_6948	26049	FAM169A	6	5.59	2.66	2.69
G9606_33839	11197	WIF1	0.03	0	0	0
G9606_33898	10683	DLL3	1.01	1.03	1.17	1.19
G9606_16887	284996	RNF149	33.34	34.58	33.26	35.82
G9606_6340	282679	AQP11	4.01	4.95	3.66	2.91
G9606_16623	84987	COX14	19.65	20.07	19.48	20.41
G9606_26136	23520	ANP32C	0.38	0.77	0	0
G9606_22948	285782	CAGE1	0.15	0.05	0	0
G9606_382	56935	SMCO4	2	2.06	3.1	2.29
G9606_17479	157807	CLVS1	0.11	0.07	0.02	0.02
G9606_5330	7066	THPO	0	0	0	0
G9606_18007	1311	COMP	0	0	0	0
G9606_20385	100505767	SPDYE18	1.79	0.81	0.29	0.31
G9606_19208	8545	CGGBP1	25.17	26.3	22.42	24.54
G9606_14226	10575	CCT4	118.8	118.02	124.46	132.39
G9606_11184	10663	CXCR6	0.12	0	0	0.05
G9606_16224	85378	TUBGCP6	3.77	3.92	3.77	3.7
G9606_14968	374	AREG	87.56	87.47	114.68	116.23
G9606_6319	51816	ADA2	0.04	0	0.02	0
G9606_27085	84687	PPP1R9B	17.1	17.12	18.28	16.04
G9606_180	79830	ZMYM1	6.04	6.68	5.96	5.9
G9606_3917	6871	TADA2A	9.9	10.4	7.36	9.21
G9606_14972	142	PARP1	44.53	44.13	48.76	50.59
G9606_20193	2629	GBA	100.92	101.96	59.75	64.29
G9606_18550	122773	KLHDC1	0.99	0.8	1.97	1.43
G9606_4676	6262	RYR2	0.17	0.23	0.09	0.07
G9606_33044	84418	CYSTM1	50.75	51.62	60.86	57.99
G9606_33509	102724995	LOC102724995	0.11	0	0	0
G9606_32429	9936	CD302	5	4.87	7.97	7.58
G9606_9712	2531	KDSR	16.01	15.55	12.05	12.38
G9606_10471	6038	RNASE4	0.82	0.77	1.15	1.14
G9606_21063	1959	EGR2	0.55	0.87	0.09	0.2
G9606_11931	1804	DPP6	0	0	0	0
G9606_5878	9666	DZIP3	10.91	12.29	8.22	7.64
G9606_10344	8774	NAPG	15.32	14.68	15.93	17.21
G9606_4500	955	ENTPD6	18.86	19.93	18.05	18.39
G9606_9551	79675	FASTKD1	5.86	4.34	6.23	6.39
G9606_17956	90550	MCU	32.04	29.98	44.01	46.93
G9606_16098	6905	TBCE	36.66	35.16	30.41	31.55
G9606_33917	107984751	LOC107984751	0.02	0.01	0	0
G9606_32202	890	CCNA2	29.39	31.54	38.72	39.74
G9606_17568	51807	TUBA8	1.12	1.08	0.84	0.88
G9606_9587	55677	IWS1	28.87	27.21	25.72	26.52
G9606_16241	2525	FUT3	0.27	0.1	0	0
G9606_7098	10564	ARFGEF2	23.23	21.98	20.49	20.68
G9606_18277	101927262	LOC101927262	0.44	0.33	0.02	0.04
G9606_24492	27246	RNF115	46.83	49.15	37.38	36.83
G9606_7390	134864	TAAR1	0.21	0.07	0	0.06
G9606_31916	55901	THSD1	10.84	10.51	6.83	6.93
G9606_17454	3036	HAS1	0.21	0.36	0.05	0.06
G9606_18702	90850	ZNF598	9.38	9.78	8.33	7.71
G9606_2321	256815	C10orf67	0.03	0	0	0
G9606_30378	9435	CHST2	6.43	6.09	3.81	3.8
G9606_28610	8968	HIST1H3F	1.31	0.45	0.2	0
G9606_2959	9852	EPM2AIP1	6.36	6.91	4.42	4.43
G9606_34282	22934	RPIA	16.53	15.65	14.11	13.87
G9606_18174	8723	SNX4	26.98	25.24	26.22	26.85
G9606_14205	131118	DNAJC19	15.28	17.65	21.22	20.84
G9606_23118	1203	CLN5	12.33	13.42	10.2	9.97
G9606_14681	25809	TTLL1	1.72	1.16	1.32	1.72
G9606_31286	80273	GRPEL1	20.62	21.59	19.28	19.44
G9606_12257	79782	LRRC31	0.03	0.03	0.08	0.03
G9606_4811	149840	SHLD1	1.46	2.65	1.72	2.25
G9606_18316	387882	C12orf75	156.1	157.2	163.44	168.07
G9606_7627	55665	URGCP	23.67	22.67	9.03	9.86
G9606_12791	168667	BMPER	0.48	0.56	0.21	0.21
G9606_26628	26019	UPF2	20.23	19.5	16.9	17.02
G9606_11144	221443	OARD1	12.49	12.76	11.44	12.43
G9606_18588	57216	VANGL2	0.6	0.68	0.89	0.95
G9606_1086	9564	BCAR1	75.75	75.69	47.06	44.96
G9606_8088	5064	PALM	6.08	7.02	0.81	0.59
G9606_2933	219854	TMEM218	3.05	2.7	3.33	3.16
G9606_420	23761	PISD	29.06	30.58	30.38	27.51
G9606_35227	55096	EBLN2	1.14	1.81	1.6	0.89
G9606_22985	55954	ZMAT5	6.16	7.66	7.85	6.56
G9606_32886	3226	HOXC10	5.76	6.56	4.72	4.48
G9606_8134	1497	CTNS	7.63	9.45	8.89	8.68
G9606_6027	92017	SNX29	3.08	2.28	2.32	2.2
G9606_17693	5510	PPP1R7	37.24	33.7	37.55	36.57
G9606_11440	11338	U2AF2	52.44	55.73	50.59	51.39
G9606_19118	114327	EFHC1	3.26	2.88	3.4	3.62
G9606_20689	389792	IER5L	9.24	9.52	3.8	4.04
G9606_33286	5430	POLR2A	16.59	16.21	16.34	16.49
G9606_2538	7482	WNT2B	0.8	0.89	0.51	0.21
G9606_31622	8802	SUCLG1	46.53	47.46	45.67	44.71
G9606_21632	91752	ZNF804A	0.08	0.03	0.04	0.07
G9606_22746	7270	TTF1	14.3	15.48	7.97	8.14
G9606_10538	3798	KIF5A	0.17	0.2	0.01	0.01
G9606_30453	100132874	LOC100132874	0.04	0.07	0.02	0.02
G9606_35642	1363	CPE	1.29	1.48	2.24	2.38
G9606_19029	29951	PDZRN4	0.02	0	0	0.02
G9606_3904	147906	DACT3	0.24	0.06	0.05	0.05
G9606_22049	57585	CRAMP1	7.52	7.37	5.51	5.27
G9606_22989	100631383	FAM47E-STBD1	0.54	0.67	0.2	0.86
G9606_19172	9114	ATP6V0D1	73.16	68.37	54	55.1
G9606_26152	138429	PIP5KL1	1.03	0.55	2.13	1.79
G9606_458	157680	VPS13B	6.08	6.5	7.54	7.93
G9606_15210	29887	SNX10	26.1	23.87	45	42.75
G9606_9508	83637	ZMIZ2	56.77	63.01	41.85	35.71
G9606_10483	57645	POGK	29.03	29.7	26.64	25.14
G9606_9052	339983	NAT8L	1.91	1.81	2.18	2.26
G9606_7148	54511	HMGCLL1	0.32	0.42	0.51	0.52
G9606_2995	2266	FGG	1.22	0.53	0.2	0.12
G9606_8605	107984974	LOC107984974	2.14	2.6	1.7	1.72
G9606_7352	285190	RGPD4	0.38	0.3	0.35	0.29
G9606_2328	85461	TANC1	16.87	16.3	12.6	12.23
G9606_7867	5136	PDE1A	0.11	0.09	0	0.01
G9606_9832	345222	MSANTD1	1.43	0.69	0.07	0.04
G9606_24921	390036	OR52K1	0	0	0	0
G9606_7228	79730	NSUN7	0.11	0.09	0.07	0.03
G9606_6348	54987	C1orf123	18.8	14.79	22.22	19.89
G9606_2757	55294	FBXW7	20.6	21.41	6.46	5.76
G9606_15152	387496	RASL11A	11.58	11.68	0.32	1.01
G9606_8514	4124	MAN2A1	10.89	10.3	17.2	18.25
G9606_24496	100526693	ARPC4-TTLL3	1.73	1.62	2.1	1.6
G9606_14449	389763	SPATA31D1	0	0.03	0	0
G9606_7425	1832	DSP	0.31	0.24	0.1	0.06
G9606_9703	259307	IL4I1	15.53	14.25	8.58	9.02
G9606_7080	388595	TMEM82	0	0.13	0	0
G9606_7264	284021	MILR1	18.95	19.67	18.52	19.04
G9606_1593	347744	C6orf52	2.74	2.26	0.8	0.92
G9606_8419	5518	PPP2R1A	68.48	71.24	84.88	85.58
G9606_12567	51529	ANAPC11	47.61	43.42	46.17	43.92
G9606_3819	3983	ABLIM1	19.97	20.07	18.86	19.95
G9606_22228	388677	NOTCH2NLA	6.26	5.99	2.77	1.99
G9606_23911	3707	ITPKB	0.12	0.14	0.15	0.18
G9606_12670	9683	N4BP1	10.88	10.62	9.08	8.87
G9606_4686	491	ATP2B2	0.04	0.06	0.01	0
G9606_7730	875	CBS	20.52	22.1	26.64	26.23
G9606_7526	55711	FAR2	11.03	11.17	15.47	16.13
G9606_21115	100287513	USP17L22	0	0	0	0
G9606_18817	163051	ZNF709	1.02	1.21	0.45	0.43
G9606_15319	90268	OTULIN	6.69	6.72	5.78	6.11
G9606_10559	5099	PCDH7	1.37	1.35	0.49	0.43
G9606_28624	4543	MTNR1A	5.72	5.42	0.51	0.54
G9606_6890	7432	VIP	2.6	1.75	0.04	0.13
G9606_17166	5458	POU4F2	0.05	0.07	0.02	0
G9606_25839	7283	TUBG1	35.3	35.71	43.09	41.18
G9606_22913	8818	DPM2	39.27	41.38	32.84	30.26
G9606_25358	10263	CDK2AP2	17.54	19.73	19.1	19.78
G9606_30546	8290	HIST3H3	0	0	0	0
G9606_6406	57215	THAP11	11.08	11.62	14.37	13.14
G9606_26877	11284	PNKP	6.59	6.78	9.56	10.18
G9606_3745	65010	SLC26A6	4.92	5.41	7.39	7.62
G9606_8420	51530	ZC3HC1	30.69	31.19	26.95	28.22
G9606_6699	51319	RSRC1	21.42	21.7	30.25	31.18
G9606_13262	2633	GBP1	7.83	7.73	3.6	3.26
G9606_11164	55858	TMEM165	42.07	41.06	72.11	78.19
G9606_4366	1745	DLX1	7.05	8.15	6.67	7.76
G9606_17876	10480	EIF3M	154.15	152.2	162.14	166.59
G9606_2104	25992	SNED1	0.41	0.34	0.17	0.17
G9606_18641	55256	ADI1	31.71	29.58	22.1	26.16
G9606_30485	9580	SOX13	9.56	9.53	7.85	7.65
G9606_18183	653282	CT47A7	0	0	0	0
G9606_6781	128866	CHMP4B	113.94	110.27	98.92	91.49
G9606_3996	23029	RBM34	35.81	37.92	28.46	31.56
G9606_22573	154881	KCTD7	9.09	8.34	6.38	6.46
G9606_21046	220134	SKA1	6.01	5.46	4.84	5.11
G9606_35342	353137	LCE1F	0	0.16	0	0
G9606_33684	23645	PPP1R15A	516.57	511.2	23.61	25.26
G9606_6579	6391	SDHC	38.74	39.23	41.23	42.44
G9606_8450	51287	COA4	49.76	54.17	52.45	53.88
G9606_5693	63970	TP53AIP1	0.09	0.04	0	0.01
G9606_12420	3792	KEL	0.04	0.09	0	0
G9606_25916	5862	RAB2A	50.89	49.89	43.91	43.79
G9606_17230	93979	CPA5	0.06	0.04	0	0
G9606_14071	9667	SAFB2	29.31	31.81	27.53	25.75
G9606_8858	1649	DDIT3	258.96	254.43	34.95	37.05
G9606_20329	2153	F5	0.33	0.38	0.03	0.06
G9606_8721	113177	IZUMO4	1	0.92	1.04	0.74
G9606_21513	105377805	LOC105377805	0.26	0.32	0.03	0.09
G9606_19641	23601	CLEC5A	0.04	0	0	0
G9606_27439	8351	HIST1H3D	3.81	4.13	0.08	0.32
G9606_18479	728279	KRTAP2-2	0	0	0	0
G9606_34246	440435	GPR179	0.07	0.04	0	0
G9606_1868	337985	KRTAP20-3	0	0.54	0	0
G9606_24167	113791	PIK3IP1	2.28	3.07	2.9	3.07
G9606_26483	2874	GPS2	28.51	31.76	33.26	33.25
G9606_27912	388969	C2orf68	8.55	9.14	11.03	8.47
G9606_21026	107984138	LOC107984138	16.78	16.17	6.7	7.22
G9606_10069	56907	SPIRE1	28.94	29.05	23.02	22.87
G9606_15485	10322	SMYD5	19.08	17.9	16.95	15.52
G9606_15646	91057	CCDC34	11.5	10.65	10.25	10.37
G9606_9058	727830	SPATA31A3	0.02	0	0	0
G9606_27897	51588	PIAS4	7.9	8.1	7.62	6.99
G9606_12498	123876	ACSM2A	0	0	0	0
G9606_12392	25793	FBXO7	32.4	33.28	37.82	38.19
G9606_8566	5051	PAFAH2	4.12	3.89	3.06	3.56
G9606_22863	6750	SST	0.14	0	0	0
G9606_9797	64801	ARV1	10.06	11.94	11.41	10
G9606_7590	8673	VAMP8	39.62	41.66	47	47.43
G9606_20443	9318	COPS2	40.82	40.53	29.63	32.77
G9606_10573	9937	DCLRE1A	12.79	13.17	7.13	7.81
G9606_35978	26341	OR5H1	0	0.18	0	0
G9606_5	4584	MUC3A	0	0.03	0.01	0.01
G9606_6859	7153	TOP2A	48.58	48.2	63.95	64.96
G9606_12924	745	MYRF	3.02	2.75	3.76	3.43
G9606_15557	8505	PARG	14.32	13.51	11.49	11.76
G9606_30281	105371921	LOC105371921	7.39	7.81	0.59	0.41
G9606_6066	10260	DENND4A	8.19	8.2	5.24	5.72
G9606_22638	386617	KCTD8	0.03	0	0	0.03
G9606_5848	54331	GNG2	4.37	4.8	4.14	4.31
G9606_1912	79161	TMEM243	28.22	29.62	41.03	36.04
G9606_9532	440400	RNASEK	130.33	143.21	140.91	133.03
G9606_12908	92745	SLC38A5	0.2	0.29	0.07	0.04
G9606_744	57035	RSRP1	10.33	11.54	11.95	12.04
G9606_17012	56934	CA10	0	0	0	0
G9606_24692	57132	CHMP1B	59.51	57.36	34.6	32.37
G9606_6876	3557	IL1RN	0.09	0.22	0.04	0.04
G9606_24926	8643	PTCH2	0.11	0.15	0.05	0.03
G9606_17320	219537	SMTNL1	0.05	0.09	0	0
G9606_4134	1831	TSC22D3	10.13	11.38	10.93	10.74
G9606_20309	2932	GSK3B	18.64	17.94	17.07	16.47
G9606_15444	8915	BCL10	24.59	22.94	11.36	10.76
G9606_6659	51738	GHRL	0.36	0.44	0.22	0.16
G9606_14164	28977	MRPL42	17.54	18.27	19.97	19.16
G9606_32952	84649	DGAT2	1.71	2.09	1.01	1.23
G9606_3134	57184	FAM219B	9.74	11.53	9.81	10.23
G9606_22364	2852	GPER1	0.67	0.5	0.05	0.02
G9606_17439	6723	SRM	47.62	48.28	47.61	45.45
G9606_11912	84079	ANKRD27	12.01	10.91	13.72	14.76
G9606_4997	14	AAMP	40.38	42.03	51.3	52.82
G9606_23406	84319	CMSS1	43.24	44.47	45.51	48.98
G9606_12219	60680	CELF5	0	0.04	0	0
G9606_24936	5469	MED1	18.9	19.55	17.51	17.15
G9606_4086	23589	CARHSP1	14.84	14.54	20.5	18.81
G9606_8717	25847	ANAPC13	83.13	84.63	36.33	37.87
G9606_9867	3996	LLGL1	4.78	4.97	8.7	8.58
G9606_10739	7979	SEM1	122.03	105.12	155.98	168.53
G9606_179	114792	KLHL32	0.16	0.3	0.14	0.05
G9606_3866	204219	CERS3	0.26	0.19	0	0
G9606_1944	644019	CBWD6	13.23	12.42	13.34	11.51
G9606_33373	7832	BTG2	65.37	68.31	3.73	3.58
G9606_33695	403273	OR5H14	0.08	0	0	0
G9606_21413	107984043	LOC107984043	0.15	0.05	0	0
G9606_6692	105370092	LOC105370092	0.04	0.02	0	0
G9606_19596	399664	MEX3D	3.69	3.96	2.49	2.36
G9606_27041	448834	KPRP	0	0	0	0
G9606_7599	55118	CRTAC1	0.08	0	0	0.06
G9606_4400	29974	A1CF	0	0.01	0.01	0.01
G9606_32843	1340	COX6B1	126.48	137.78	162.37	159.64
G9606_20800	221960	CCZ1B	17.48	17.07	20.47	18.59
G9606_3935	27097	TAF5L	15.48	15.92	13.12	14.68
G9606_552	220929	ZNF438	6.8	7.42	4.79	4.65
G9606_33831	112267939	LOC112267939	2.15	1.31	0.8	1.44
G9606_32925	6339	SCNN1D	1.35	1.37	0.63	0.7
G9606_15988	29893	PSMC3IP	8.34	9.71	3.89	5.35
G9606_1537	79781	IQCA1	0.81	0.67	0.91	1.01
G9606_6212	51085	MLXIPL	0.12	0.16	0.05	0.09
G9606_4378	80179	MYO19	26.12	25.73	22.5	20.35
G9606_15012	4176	MCM7	104.18	105.19	94.98	97.04
G9606_3445	114793	FMNL2	38.66	37.62	43.95	43.51
G9606_13926	1524	CX3CR1	0.02	0	0	0
G9606_23502	51351	ZNF117	1.16	2.11	1.86	1.3
G9606_5648	255411	TEX49	0	0	0	0
G9606_8988	80772	CPTP	8.59	9.2	9.87	9.82
G9606_28109	131583	FAM43A	8.39	9.08	2.75	2.62
G9606_20299	529	ATP6V1E1	65.87	64.04	106.68	103.8
G9606_21282	4059	BCAM	2.12	2.76	2.62	2.63
G9606_22401	83468	GLT8D2	0.6	0.43	0.22	0.25
G9606_4312	5364	PLXNB1	4.54	4.74	3.85	3.91
G9606_31656	503542	SPRN	0.32	0.25	0.12	0.07
G9606_11362	107986255	LOC107986255	1.02	0.46	0.53	0.13
G9606_14550	23203	PMPCA	23.86	25.57	24.2	22.64
G9606_15384	5626	PROP1	0	0	0	0
G9606_12838	3597	IL13RA1	34.44	32.8	43.43	42.13
G9606_5324	57082	KNL1	3.44	3.5	4.35	4.08
G9606_1323	374928	ZNF773	11.64	11.7	2.43	2.39
G9606_25877	6927	HNF1A	0.3	0.35	0.37	0.27
G9606_4731	9938	ARHGAP25	0.1	0.03	0	0
G9606_14891	440533	PSG8	0	0.06	0	0
G9606_32103	8364	HIST1H4C	12	13.53	7.11	8.38
G9606_10603	9670	IPO13	13.75	14.14	12.07	11.65
G9606_3401	143098	MPP7	1.77	1.45	0.76	0.85
G9606_2423	7416	VDAC1	119.63	123.47	285.33	281.69
G9606_13274	2532	ACKR1	0	0.07	0	0
G9606_30913	11166	SOX21	0.03	0	0	0
G9606_12536	83953	FCAMR	0.54	0.42	0.43	0.19
G9606_20873	1673	DEFB4A	0.69	0.24	0	0
G9606_26633	55966	AJAP1	0	0	0	0
G9606_8020	54813	KLHL28	3.86	2.44	2.38	1.99
G9606_19527	102724237	LOC102724237	0.04	0	0	0
G9606_2450	89832	CHRFAM7A	0.75	0.81	0.7	0.75
G9606_31209	51124	IER3IP1	27.16	26.19	22.16	21.26
G9606_12466	54880	BCOR	9.21	9.15	7.16	7.1
G9606_27799	389941	C1QL3	0.48	0.73	0.43	0.61
G9606_4847	3673	ITGA2	5.22	5.64	7.74	7.54
G9606_11864	6580	SLC22A1	2.61	3.41	0.28	0.18
G9606_22435	200407	CREG2	0.8	0.57	0.79	0.68
G9606_28216	579	NKX3-2	0.6	0.65	0.66	0.65
G9606_21629	147657	ZNF480	8.9	9.08	3.34	3.8
G9606_6631	130733	TMEM178A	0.64	0.57	0.42	0.46
G9606_5931	6556	SLC11A1	0.16	0.14	0.08	0.04
G9606_7883	29902	FAM216A	11.04	10.42	7.28	8.02
G9606_15053	27293	SMPDL3B	0.55	0.52	0.57	0.86
G9606_25961	100287327	USP17L17	0	0	0	0
G9606_5123	55196	KIAA1551	10.59	9.84	6.98	6.55
G9606_24320	57551	TAOK1	16.26	17.12	20.93	21.33
G9606_17116	26277	TINF2	10.49	11.96	9.78	10.76
G9606_349	23189	KANK1	9.88	9.72	9.82	9.41
G9606_17522	113235	SLC46A1	1.01	1.02	1.02	1.26
G9606_4119	165829	GPR156	0.56	0.84	0.14	0.1
G9606_475	114049	BUD23	72.25	70.23	74.75	78.35
G9606_19636	388759	C1orf229	0.67	0.79	0.17	0.24
G9606_227	7099	TLR4	1.34	1.5	1.08	1.16
G9606_13188	6134	RPL10	383.92	400.21	532.59	518.87
G9606_20541	729420	LMO7DN	0.27	0.02	0.02	0
G9606_25856	203547	VMA21	14.83	14.7	11.06	12.56
G9606_33472	59082	CARD18	0	0	0	0
G9606_4475	2782	GNB1	106.11	108.55	144.71	142.22
G9606_28221	8857	FCGBP	0.11	0.03	0	0.02
G9606_34735	94086	HSPB9	1.19	1.07	0.41	0
G9606_14703	25758	KIAA1549L	0.99	0.91	1.12	1.04
G9606_19227	478	ATP1A3	0.19	0.15	0.13	0.13
G9606_23571	222068	TMED4	36.59	35.69	52.83	53.16
G9606_3097	2861	GPR37	1.32	1.29	1.13	0.92
G9606_16820	126147	NTN5	0.04	0	0	0
G9606_4524	780	DDR1	21.45	22.46	23.01	21.5
G9606_10299	1318	SLC31A2	14.6	15.9	6.24	6.88
G9606_19075	81533	ITFG1	17.96	17.27	24.91	24.22
G9606_34294	107984862	LOC107984862	27.74	25.12	0.72	0.98
G9606_7843	2533	FYB1	0.26	0.27	0.11	0.08
G9606_9771	344558	SH3RF3	0.01	0.04	0.02	0.05
G9606_16525	27244	SESN1	12.7	12.7	7.69	8.19
G9606_2720	9693	RAPGEF2	12.46	12.28	11.48	11.47
G9606_10105	9960	USP3	9.69	10.62	12.5	12.04
G9606_29970	150368	PHETA2	0.77	0.52	0.58	0.4
G9606_20091	30812	SOX8	0	0	0	0
G9606_6247	51109	RDH11	20.47	20.95	26.45	28.78
G9606_22599	143	PARP4	45.09	45.63	46.56	48.15
G9606_13760	89874	SLC25A21	0.21	0.25	0.37	0.4
G9606_20847	80781	COL18A1	36.81	39.26	44.21	41.23
G9606_31698	84552	PARD6G	1.46	1.68	0.68	0.5
G9606_9851	11179	ZNF277	17.74	16.25	29.27	29.3
G9606_6670	282890	ZNF311	0.55	0.59	0.15	0.15
G9606_24635	55771	PRR11	46.32	45.62	53.69	51.98
G9606_22780	162461	TMEM92	0.25	0.74	0.41	0.61
G9606_26396	1209	CLPTM1	29.02	33.92	32.51	31.36
G9606_14351	9317	PTER	14.46	14.07	13.45	14.4
G9606_19413	6578	SLCO2A1	0	0	0	0
G9606_18975	10233	LRRC23	5.45	4.51	5.43	5.03
G9606_15243	440087	SMCO3	1.59	1.42	0.03	0.13
G9606_28720	50700	RDH8	0.09	0.14	0	0
G9606_28519	415116	PIM3	66.98	68.44	22.24	20.47
G9606_9898	158055	C9orf163	0.14	0.18	0.34	0.22
G9606_32418	408029	C2orf27B	0	0.07	0	0
G9606_272	64928	MRPL14	27.36	28.88	28.73	28.61
G9606_2459	6490	PMEL	0.8	0.66	0.71	0.58
G9606_9778	92002	CCNQ	13.33	14.87	14.45	13.63
G9606_937	220416	LRRC63	1.26	1.45	0.73	0.68
G9606_28154	1375	CPT1B	7.7	7.32	3.93	4.15
G9606_22959	10838	ZNF275	6.28	6.38	7.19	7.19
G9606_2209	80059	LRRTM4	0	0	0	0
G9606_12723	9949	AMMECR1	27.64	26.13	18.26	17.01
G9606_23375	161779	PGBD4	2.71	2.39	2.06	1.71
G9606_35062	1174	AP1S1	87.85	88.04	96.64	105.13
G9606_4577	84631	SLITRK2	0.01	0	0	0
G9606_18239	4622	MYH4	0	0	0	0
G9606_8018	79002	TRIR	63.65	63.03	70.68	67.82
G9606_19773	80071	CCDC15	1.28	1.4	0.57	0.78
G9606_25089	147372	CCBE1	3.16	3.36	3.85	3.9
G9606_5037	80070	ADAMTS20	0.03	0.04	0	0
G9606_137	10808	HSPH1	117.91	110.15	102.6	106.05
G9606_1692	6259	RYK	25.63	26.35	42.02	40.77
G9606_26317	388610	TRNP1	106.12	106.7	70.88	72.5
G9606_13213	105	ADARB2	0	0	0	0
G9606_10040	3054	HCFC1	12.45	12.88	12.64	11.63
G9606_5284	5089	PBX2	11.55	13.73	14.56	14.14
G9606_1901	889	KRIT1	15.87	15.94	17.57	18.31
G9606_29770	100652901	LOC100652901	18.82	17.5	2.79	2.54
G9606_5101	4986	OPRK1	0.03	0.01	0.01	0
G9606_24815	10001	MED6	7.42	7.75	5.76	6.47
G9606_5370	8997	KALRN	1.44	1.25	0.15	0.12
G9606_17629	2624	GATA2	0.23	0.48	0.31	0.15
G9606_14184	114932	MRFAP1L1	47.86	47.92	24.01	27.94
G9606_31940	6001	RGS10	24.79	21.96	36.94	36.57
G9606_23071	8170	SLC14A2	0.37	0.37	0.1	0.07
G9606_10385	7559	ZNF12	17.4	17.2	10.34	9.9
G9606_10068	642819	ZNF487	1.68	2.24	3.35	3.6
G9606_21482	55450	CAMK2N1	5.66	5.17	5.17	5.32
G9606_21701	399823	FOXI2	0	0	0	0
G9606_5304	10938	EHD1	52.74	54.76	59.27	57.73
G9606_9399	163882	CNST	20.87	21.42	9.08	8.96
G9606_15304	402096	LOC402096	0.14	0.29	0.13	0
G9606_24060	219578	ZNF804B	0.02	0	0	0
G9606_599	357	SHROOM2	1.28	1.22	0.96	0.87
G9606_18605	102800317	TPTEP2-CSNK1E	0.39	0.4	0.18	0.52
G9606_4884	83643	CCDC3	0.05	0.05	0	0
G9606_12960	554282	FAM72C	8.14	9.38	12.57	10.77
G9606_20917	54976	C20orf27	23.28	24.85	26.82	26.34
G9606_33463	7789	ZXDA	2.78	2.82	1.11	0.98
G9606_33124	79680	RTL10	1.98	1.97	2.12	2.17
G9606_2561	10426	TUBGCP3	13.29	13.67	14.36	14.55
G9606_5108	8445	DYRK2	13.09	11.87	9.11	9.38
G9606_28741	5261	PHKG2	10.2	9.5	6.83	6.46
G9606_32449	2862	MLNR	0.77	0.98	0	0
G9606_5379	2100	ESR2	0.2	0.38	0.18	0.26
G9606_4288	392843	IQCA1L	0	0.03	0	0.04
G9606_32390	51666	ASB4	0	0.04	0	0.03
G9606_15026	4215	MAP3K3	12.69	12.77	20.28	17.9
G9606_1996	85451	UNK	17.3	16.99	10.49	9.76
G9606_20463	3850	KRT3	0	0	0	0
G9606_7282	64219	PJA1	9.42	9.34	7.85	7.68
G9606_20900	8943	AP3D1	50.61	51.86	41.08	38.43
G9606_4092	6904	TBCD	25.92	25.99	34.3	33.1
G9606_22101	5743	PTGS2	3.53	3.65	2.33	2.53
G9606_20704	1557	CYP2C19	0.19	0.2	0.02	0
G9606_3740	4595	MUTYH	7.05	7.18	5.13	5.32
G9606_11000	200008	CDCP2	0	0	0	0
G9606_15807	6882	TAF11	8.38	10.12	7.86	9.17
G9606_1382	1615	DARS	38.91	36.39	44.3	45.77
G9606_7838	7009	TMBIM6	212.75	213.97	292.79	303.1
G9606_10223	84626	KRBA1	4.1	4.72	5.18	5.93
G9606_4840	100528021	ST20-MTHFS	0.35	0	0	0
G9606_18991	2012	EMP1	26.19	24.89	9.68	10.68
G9606_26228	126	ADH1C	0.13	0	0.12	0.04
G9606_3186	139135	PASD1	0.05	0	0	0
G9606_11742	131096	KCNH8	0.03	0.03	0.02	0.04
G9606_19563	55872	PBK	14.48	14.52	16.92	18.88
G9606_8361	1825	DSC3	0.23	0.13	0.08	0.07
G9606_30184	5698	PSMB9	23.94	23.27	20.34	18.28
G9606_19242	943	TNFRSF8	0.04	0.02	0	0
G9606_23881	57631	LRCH2	2.88	2.87	1.59	1.2
G9606_21872	390595	UBAP1L	0.33	0.58	0.09	0.1
G9606_34389	5167	ENPP1	0.89	0.81	1.2	1.28
G9606_1041	3400	ID4	0.04	0.02	0	0
G9606_16554	51027	BOLA1	6.21	7.45	8.21	7.82
G9606_14451	5580	PRKCD	6.55	6.36	9.64	9.38
G9606_15596	317701	VN1R2	0	0	0	0
G9606_7484	84314	TMEM107	4.35	4.61	1.79	1.58
G9606_16263	54861	SNRK	5.5	5.25	4.03	4.33
G9606_16221	1489	CTF1	0.19	0.22	0.25	0.37
G9606_6176	6288	SAA1	140.52	129.34	312.55	301.44
G9606_6116	94097	SFXN5	3.46	3.52	3.75	3.42
G9606_23013	5438	POLR2I	9.85	12	10.8	9.85
G9606_19570	23626	SPO11	0	0	0	0
G9606_6510	257415	FAM133B	36.37	34.24	22.39	22.04
G9606_246	23259	DDHD2	10.33	9.48	11.89	11.99
G9606_13147	64598	MOSPD3	12.27	11.4	20.27	18.47
G9606_12442	6891	TAP2	18.39	18.38	12.46	12.7
G9606_22011	7485	WRB	8.75	7.97	13.04	13.72
G9606_3355	622	BDH1	3.72	3.41	3.11	2.8
G9606_26842	55658	RNF126	25.47	26.44	25.17	23.21
G9606_26714	286223	C9orf47	0.45	0.35	0.11	0.11
G9606_9168	92558	BICDL1	0.58	0.61	0.25	0.15
G9606_23544	1020	CDK5	23.94	23.32	28.4	25.61
G9606_34802	10786	SLC17A3	1.23	1.51	1.32	1.13
G9606_14425	10246	SLC17A2	0	0	0	0.03
G9606_13933	8611	PLPP1	8.22	8	8.64	7.44
G9606_12113	27235	COQ2	19.33	18.88	22.26	18.48
G9606_15872	642446	TRIM64B	0.06	0	0	0
G9606_13900	8642	DCHS1	0.12	0.09	0.09	0.05
G9606_9484	140873	C20orf173	0.1	0.03	0	0
G9606_5150	314	AOC2	2.1	2.31	0.6	0.69
G9606_4209	129684	CNTNAP5	0	0	0	0.01
G9606_15812	5834	PYGB	69.96	70.78	70.56	71.54
G9606_6753	5409	PNMT	0	0	0	0
G9606_13984	22821	RASA3	20.66	22.39	16.95	15.66
G9606_33587	440804	RIMBP3B	0.12	0.09	0.08	0.1
G9606_7116	64981	MRPL34	13.46	16.43	17.47	19.16
G9606_14106	90321	ZNF766	6.01	5.93	2.6	2.79
G9606_30301	123606	NIPA1	7.21	7.16	12.03	11.69
G9606_23983	2568	GABRP	0.02	0.02	0	0
G9606_2095	2581	GALC	0	0	0.02	0.02
G9606_10101	8476	CDC42BPA	15.31	15.13	15.45	15.62
G9606_10516	51257	2020-03-02	6.98	7.57	11.31	8.84
G9606_17805	9862	MED24	14.83	14.2	15.08	14.04
G9606_6712	5329	PLAUR	23.1	22.48	32.08	32.15
G9606_33690	1200	TPP1	82.02	82.31	47.08	45.88
G9606_5815	55503	TRPV6	0	0	0	0
G9606_2672	3029	HAGH	7.35	9.58	14.22	14.53
G9606_7850	27077	B9D1	5.49	5.91	7.7	8
G9606_12089	10434	LYPLA1	90.96	93.24	139.88	150.7
G9606_10437	219855	SLC37A2	5	4.5	1.35	1.5
G9606_7373	145447	ABHD12B	0.11	0.16	0.14	0.09
G9606_6224	283710	LOC283710	0	0	0	0
G9606_30098	8330	HIST1H2AK	1.78	0.92	0.61	0.41
G9606_10598	158038	LINGO2	0.19	0.18	0.58	0.62
G9606_2172	4129	MAOB	0.06	0	0.03	0.03
G9606_367	2492	FSHR	0	0	0	0
G9606_2800	22899	ARHGEF15	0	0	0.03	0
G9606_21832	64854	USP46	5.18	5.42	5.72	6.31
G9606_6618	57678	GPAM	3.1	3.01	1.91	2.13
G9606_18410	79039	DDX54	20.97	22.19	19.68	19.56
G9606_20548	493861	EID3	18.27	18.73	2.76	3.61
G9606_34062	124220	ZG16B	0	0	0.09	0
G9606_10679	9274	BCL7C	17.5	16.79	16.1	15
G9606_10396	55717	WDR11	16.12	14.5	18.42	18.62
G9606_1639	441024	MTHFD2L	7.8	7.11	8.45	7.09
G9606_209	9730	DCAF1	7.96	8.25	7.46	8.04
G9606_13497	55629	PNRC2	50.04	46.47	59.92	65.56
G9606_24988	6623	SNCG	2.27	1.73	1.77	1.51
G9606_2860	57614	RELCH	7.33	8.23	5.82	6.82
G9606_13905	51133	KCTD3	25.71	25.34	38.69	40.79
G9606_9246	1269	CNR2	0.4	0.27	0.11	0.09
G9606_3761	60386	SLC25A19	8.69	10.79	8.49	8.57
G9606_18860	8620	NPFF	4.35	2.68	1.22	1.2
G9606_9640	653075	GOLGA8T	0.42	0.34	0.39	0.32
G9606_11106	3344	FOXN2	18.25	17.95	9.07	9.39
G9606_32974	553	AVPR1B	0.12	0.03	0.22	0.12
G9606_31635	100130519	TMEM221	0	0.04	0.04	0
G9606_9708	8576	STK16	21.64	23.5	10.04	11.9
G9606_23470	101927601	GOLGA6L19	0.31	0.22	0.51	0
G9606_15645	8621	CDK13	13.38	13.4	12.67	13.07
G9606_16493	54414	SIAE	5.29	5.42	4.76	5.78
G9606_3295	222256	CDHR3	0.11	0.14	0.12	0.11
G9606_1823	57117	INTS12	26.36	25.59	10.85	12.53
G9606_34955	81542	TMX1	15.41	14.77	18.45	19.88
G9606_14023	8447	DOC2B	0.04	0	0	0
G9606_3744	8028	MLLT10	17.79	17.57	17.51	17.59
G9606_16972	112268392	LOC112268392	0	0	0.06	0
G9606_21604	6804	STX1A	36.14	40.55	26.7	27.3
G9606_25479	26003	GORASP2	56.22	56.07	73.8	66.27
G9606_17618	10541	ANP32B	142.34	145.07	164.98	164.89
G9606_26660	554250	GDF5OS	0	0	0	0
G9606_21079	7274	TTPA	0.45	0.29	0.47	0.37
G9606_2910	81616	ACSBG2	0.14	0.39	0.09	0.09
G9606_31750	51015	ISOC1	14.8	15.03	23.32	24.79
G9606_6281	23552	CDK20	7.18	7.07	3.64	4.14
G9606_9670	147409	DSG4	0.02	0	0	0
G9606_10469	339451	KLHL17	2.17	2.22	2.74	2.06
G9606_2847	10695	CNPY3	20.33	18.81	24.32	22.8
G9606_13603	400954	EML6	1.76	1.86	0.84	0.9
G9606_27732	2960	GTF2E1	18.59	19.24	17.22	16.98
G9606_10674	339318	ZNF181	3.6	2.68	1.55	1.56
G9606_17651	32	ACACB	0.74	0.64	0.51	0.6
G9606_19122	25884	CHRDL2	0	0	0	0.04
G9606_1045	50863	NTM	0	0	0	0
G9606_17907	83999	KREMEN1	1.6	1.3	3.28	3.06
G9606_19359	84247	RTL6	20.27	19.91	11.95	12.39
G9606_19249	9283	GPR37L1	2.34	2.81	0.5	0.46
G9606_9800	284273	ZADH2	3.68	3.83	2.73	3.05
G9606_33497	29927	SEC61A1	126.37	128.86	121.18	122.13
G9606_18074	8239	USP9X	34.93	35.06	30.47	29.92
G9606_25057	139422	MAGEB10	0	0	0	0
G9606_21639	164153	UBL4B	0	0.1	0	0
G9606_2306	148156	ZNF558	0	0	0	0
G9606_20078	79833	GEMIN6	20.89	22.38	18.14	19.78
G9606_25588	84233	TMEM126A	13.46	16.06	17.28	20.15
G9606_9170	51201	ZDHHC2	8.67	8.89	16.37	17.78
G9606_18698	84300	UQCC2	11.59	12.08	14.3	15.05
G9606_229	107985320	LOC107985320	0.67	0.72	0.03	0
G9606_24356	163175	LGI4	0	0	0	0
G9606_27618	10576	CCT2	186.3	181.27	162.63	186.25
G9606_31779	2527	FUT5	0.09	0.08	0	0
G9606_2189	2653	GCSH	50.68	50.12	73.98	76.01
G9606_13236	23545	ATP6V0A2	8.92	8.29	7.26	7.39
G9606_22952	79585	CORO7	4.21	4.81	8.18	7.13
G9606_12665	57181	SLC39A10	15.78	16.12	15	14.81
G9606_11690	84811	BUD13	9.17	8.9	6.83	8.47
G9606_5482	3485	IGFBP2	0.08	0.06	0	0.07
G9606_18388	79789	CLMN	2.85	2.52	5.2	5.2
G9606_17153	10965	ACOT2	6.83	8.57	6.52	7.63
G9606_19707	10328	EMC8	28.11	31.23	25.4	25.22
G9606_3257	9987	HNRNPDL	73.82	73.03	60.95	59.39
G9606_8883	4854	NOTCH3	3.17	3.27	0	0.01
G9606_8912	79094	CHAC1	17.27	17.73	3.61	4.1
G9606_12051	503834	DPRX	0.56	0	0.38	0
G9606_5263	553158	PRR5-ARHGAP8	0	0	0.12	0
G9606_15169	4773	NFATC2	2.44	2.2	0.39	0.48
G9606_29445	1112	FOXN3	2.63	2.56	2.38	2.25
G9606_6476	57506	MAVS	8.25	8.89	10.27	11.01
G9606_8680	8844	KSR1	3.83	3.38	3.45	2.96
G9606_10305	81551	STMN4	0.03	0.1	0	0
G9606_5959	55016	2020-03-01	3.05	3.12	2.44	2.76
G9606_745	26267	FBXO10	4.61	4.93	4.21	4.28
G9606_19440	2193	FARSA	29.01	30.92	22.84	24.45
G9606_7813	79844	ZDHHC11	1	0.98	0.14	0.31
G9606_26142	100529063	BCL2L2-PABPN1	1.34	0.49	1.34	1.68
G9606_2854	4312	MMP1	0.04	0	0.11	0.07
G9606_2485	79600	TCTN1	27.62	25.1	15.29	15.41
G9606_5116	10388	SYCP2	0.65	0.5	0.74	0.75
G9606_22552	79004	CUEDC2	27.85	32.27	33.46	32.24
G9606_32570	2980	GUCA2A	0.33	0.33	0	0
G9606_9666	1176	AP3S1	49.47	46.09	52.13	53.11
G9606_20247	8269	TMEM187	1.43	1.97	2.07	2.16
G9606_12344	54974	THG1L	7.5	6.49	8.05	7.87
G9606_29920	84948	TIGD5	5.35	5.12	4.25	4.19
G9606_20498	105376353	LOC105376353	2.14	2.17	0.42	0.35
G9606_11907	283446	MYO1H	0.31	0.21	0.04	0.02
G9606_21785	2734	GLG1	19.54	19.32	27.79	28.16
G9606_23019	51372	TMA7	54.93	52.06	59.42	60.87
G9606_23585	55847	CISD1	15.87	16.19	14.41	15.82
G9606_713	79796	ALG9	6.54	5.65	7.55	8.29
G9606_2252	55311	ZNF444	4.64	4.98	4.86	4.64
G9606_9111	79862	ZNF669	15.86	15.38	4.5	4.93
G9606_4159	440574	MINOS1	9.3	10.01	7.4	7.47
G9606_13644	1591	CYP24A1	0.1	0.2	0.24	0.08
G9606_13432	57224	NHSL1	1.28	1.39	0.9	0.95
G9606_10913	5869	RAB5B	32.38	32.8	50.02	50
G9606_15668	59307	SIGIRR	9.1	9.58	7.1	6.67
G9606_3471	165055	CCDC138	6.43	5.63	4.96	6.25
G9606_24404	26157	GIMAP2	1.08	0.99	1.41	1.06
G9606_25971	90007	MIDN	8.67	10.03	5.47	4.92
G9606_24652	722	C4BPA	0.03	0.1	0.03	0.03
G9606_16808	344167	FOXI3	0	0	0	0
G9606_1700	10083	USH1C	0	0	0.01	0
G9606_8910	782	CACNB1	3.8	4	4.64	4.45
G9606_7556	54477	PLEKHA5	11.55	11.91	15.66	16.19
G9606_22095	80135	RPF1	15.34	14.95	12.67	12.66
G9606_14189	55072	RNF31	10.85	11.33	6.78	6.73
G9606_14507	7483	WNT9A	0.02	0.02	0.02	0.02
G9606_9267	267002	PGBD2	2.1	1.77	1.97	1.54
G9606_3844	57862	ZNF410	17.82	17.86	15.35	15.81
G9606_1018	22849	CPEB3	2.21	2.46	0.57	0.46
G9606_16420	100528032	KLRC4-KLRK1	0.24	0.6	0	0
G9606_32555	84432	PROK1	0.06	0	0	0
G9606_19929	55262	C7orf43	10.02	10.08	10.95	11.22
G9606_9791	23258	DENND5A	23.67	24.43	26.79	25.58
G9606_25156	57571	CARNS1	0.02	0.01	0.03	0.03
G9606_5225	64779	MTHFSD	10.96	10.72	6.14	6.31
G9606_17296	10307	APBB3	3.35	3.11	3.51	2.69
G9606_4143	353149	TBC1D26	0	0	0	0.04
G9606_8909	79075	DSCC1	8.78	7.38	7	7.74
G9606_33707	8831	SYNGAP1	2.96	3.4	2.43	2.4
G9606_8378	220388	CCDC89	1.26	1.43	0.03	0.16
G9606_2805	57091	CASS4	1.28	1.4	0.04	0
G9606_24515	8637	EIF4EBP3	2.77	1.56	0	0.32
G9606_11461	389197	C4orf50	0	0.01	0	0
G9606_2980	140883	ZNF280B	2.72	3.37	2.53	2.32
G9606_9817	64763	ZNF574	5.12	5.34	3.72	3.67
G9606_8897	147686	ZNF418	0.19	0.29	0.06	0
G9606_17764	4108	MAGEA9	0.09	0.13	0	0
G9606_7304	100310812	SPDYE2B	7.41	7.26	10.22	9.41
G9606_24371	10577	NPC2	127.65	130.34	121.15	126.18
G9606_11491	107986838	LOC107986838	4.55	3.86	2.03	2.12
G9606_5528	55008	HERC6	16.73	19.03	2.4	3.51
G9606_32140	645073	GAGE12G	0.55	0.47	0	0
G9606_3582	53630	BCO1	1.89	1.44	1.94	1.87
G9606_11858	2675	GFRA2	0	0	0	0
G9606_20048	7913	DEK	85.09	86.93	107.79	107.16
G9606_35915	728276	CLEC19A	0	0	0	0
G9606_4174	57579	FAM135A	6.04	6.01	6.61	6.58
G9606_9099	54575	UGT1A10	0	0	0	0.06
G9606_4263	199720	GGN	0.3	0.34	0.31	0.24
G9606_9027	8480	RAE1	51.86	51.83	27.63	31.05
G9606_2605	199221	DZIP1L	3.42	3.49	4.6	4.14
G9606_3309	64105	CENPK	15.39	16.57	17.57	18.92
G9606_22234	126375	ZNF792	0.45	0.51	0.81	0.79
G9606_31162	1585	CYP11B2	0	0	0	0
G9606_10609	1859	DYRK1A	15.4	15.47	7.72	7.59
G9606_21708	51440	HPCAL4	0.02	0.03	0.01	0.01
G9606_6437	5425	POLD2	66.55	70.07	78.24	78.57
G9606_1093	79295	OR5H6	0.09	0.09	0	0
G9606_26320	340578	DCAF12L2	2.4	2.55	2.51	3.46
G9606_13566	126119	JOSD2	6.5	8.45	6.28	6.46
G9606_11062	55636	CHD7	3.19	3.39	4.13	3.79
G9606_15561	57332	CBX8	5.46	6.16	6.04	6
G9606_18557	7561	ZNF14	3.51	3.71	0.94	1.14
G9606_18465	1122	CHML	12.97	12.73	9.11	9.83
G9606_7021	8893	EIF2B5	23.43	22.56	19.85	20.32
G9606_29290	50509	COL5A3	0.08	0.13	0	0
G9606_32795	27146	FAM184B	0.06	0.23	0.12	0.13
G9606_14331	57050	UTP3	32.86	32.63	22.94	23.71
G9606_17002	4240	MFGE8	55.97	55.84	51.37	54.65
G9606_32317	388646	GBP7	0.06	0.06	0	0
G9606_8370	79074	C2orf49	10.27	11.11	8.12	7.99
G9606_25034	107986244	LOC107986244	0	0	0.15	0
G9606_10205	2824	GPM6B	0.37	0.36	0.19	0.23
G9606_5097	387	RHOA	214.52	214.07	293.51	292.06
G9606_27313	389376	SFTA2	0	0	0	0
G9606_25727	100996741	100996741	0.79	0.97	0.39	0.52
G9606_28127	107987290	LOC107987290	0.22	1.19	0.57	0.48
G9606_10862	84075	FSCB	0	0	0	0
G9606_12847	2961	GTF2E2	37.11	34.37	50.82	49.87
G9606_24108	28960	DCPS	2.68	2.29	3.17	3.48
G9606_20616	7384	UQCRC1	68.63	72.19	81.07	81.27
G9606_29451	64648	SPANXD	0.26	0	0	0
G9606_3983	6573	SLC19A1	8.88	8.63	7.51	7.74
G9606_12156	64778	FNDC3B	58.13	55.64	55.31	53.91
G9606_1795	94120	SYTL3	2.44	2.16	2.53	2.95
G9606_6529	151242	PPP1R1C	2.53	2.84	0.67	0.84
G9606_3636	22902	RUFY3	11.88	11.89	15.38	14.7
G9606_2430	5243	ABCB1	2.13	1.72	1.92	1.91
G9606_27368	1291	COL6A1	42.07	43.9	66.82	61.85
G9606_5914	4482	MSRA	1.2	1.89	1.59	1.57
G9606_2762	83595	SOX7	0.04	0.02	0.02	0.06
G9606_15324	5211	PFKL	14.14	14.89	13.17	13.33
G9606_20236	7874	USP7	41.16	41.19	23.55	22.95
G9606_10116	255252	LRRC57	4.73	4.71	4.77	4.31
G9606_17083	27085	MTBP	7.14	7.03	5.41	7.18
G9606_12198	51496	CTDSPL2	9.83	10.07	9.53	9.68
G9606_5068	332	BIRC5	59.41	57.21	36.78	38.56
G9606_4132	6188	RPS3	367.7	379.1	546.64	563.28
G9606_802	2068	ERCC2	9.8	10.42	11.23	10.74
G9606_11433	9159	PCSK7	8.82	9.58	6.53	6.46
G9606_1178	9500	MAGED1	66.78	67.56	85.76	81.52
G9606_20861	22841	RAB11FIP2	9.54	10.01	8.72	9.4
G9606_4657	1006	CDH8	0	0	0	0
G9606_3576	1577	CYP3A5	0.74	0.55	0.64	0.95
G9606_22134	58492	ZNF77	4.73	3.91	1.06	1.11
G9606_10561	168451	THAP5	32.97	33.12	16.82	17.46
G9606_8382	107984203	LOC107984203	9.61	9.21	6.33	6.96
G9606_20340	22949	PTGR1	51.17	49.15	94.96	90.75
G9606_21477	1730	DIAPH2	7.2	6.59	10.56	9.52
G9606_6490	126549	ANKLE1	0.52	0.37	0.19	0.24
G9606_5501	57504	MTA3	20.27	20.99	22.28	22.46
G9606_2041	55160	ARHGEF10L	1.64	2.16	3.89	3.45
G9606_5138	118813	ZFYVE27	15.95	16.96	13.65	14.49
G9606_7651	81562	LMAN2L	14.33	16.4	14.64	13.81
G9606_895	284948	SH2D6	0.33	0.61	0.09	0.13
G9606_15993	285489	DOK7	0.11	0.3	0	0
G9606_25450	57093	TRIM49	0	0	0	0
G9606_32767	28986	MAGEH1	0.26	0.48	0.14	0.19
G9606_34665	746	TMEM258	49.55	51.8	63.28	57.58
G9606_7551	84447	SYVN1	11.47	13.04	14.15	12.14
G9606_28190	4907	NT5E	37.76	38.28	37.65	42.5
G9606_11124	51252	FAM178B	0.05	0	0	0
G9606_34553	7567	ZNF19	4.02	3.56	1.16	1.27
G9606_18884	3185	HNRNPF	129.7	133.39	123.32	133.71
G9606_8241	54836	BSPRY	0	0	0.03	0
G9606_10775	23424	TDRD7	16.16	17.75	13.6	12.72
G9606_2054	119391	GSTO2	5.07	5.36	2.41	2.61
G9606_3096	1063	CENPF	51.01	50.7	49.99	51.35
G9606_15362	9805	SCRN1	82.38	82.15	65.79	66.6
G9606_32399	80765	STARD5	0.48	0.55	0.22	0.75
G9606_1474	80305	TRABD	14.29	13.2	14.03	14.12
G9606_10895	6405	SEMA3F	7.18	7.71	3.82	3.77
G9606_3326	2038	EPB42	0	0.02	0	0
G9606_32116	51154	MRTO4	29.98	28.62	22.42	23.6
G9606_9748	2161	F12	0.69	0.57	0.88	1
G9606_18102	10720	UGT2B11	0.06	0	0.1	0.04
G9606_26406	390594	KBTBD13	0	0	0	0
G9606_10652	127077	OR2T11	0	0	0	0
G9606_35826	283742	FAM98B	7.24	7.26	9.16	9.44
G9606_1373	2186	BPTF	24.35	24.49	20.92	20.51
G9606_8968	92370	PXYLP1	0.46	0.39	0.62	1.06
G9606_11323	9665	MARF1	10.67	9.97	11.41	10.9
G9606_21226	51725	FBXO40	0.1	0.08	0	0
G9606_9635	85459	CEP295	8.28	7.14	4.8	4.77
G9606_29703	6555	SLC10A2	0.02	0.04	0.03	0
G9606_2989	143888	KDELC2	17.8	18.16	15.99	17.54
G9606_11828	51023	MRPS18C	39.79	39.88	23.81	25.83
G9606_30821	514	ATP5F1E	311.87	297.4	347.12	344.44
G9606_6425	7314	UBB	368.15	379.07	468.6	465.43
G9606_11917	6002	RGS12	5.82	5.68	4.07	4.34
G9606_3356	9098	USP6	1.42	1.41	0.65	0.5
G9606_34698	54627	MAP10	1.88	1.94	0.73	0.68
G9606_7632	10574	CCT7	171.73	175.06	194.23	204.87
G9606_21141	56654	NPDC1	11.52	11.81	11.55	10.26
G9606_289	80063	ATF7IP2	0.03	0.03	0	0
G9606_12279	6095	RORA	0.07	0.05	0.04	0.03
G9606_1336	88455	ANKRD13A	18.61	17.86	18.77	18.22
G9606_20665	153733	CCDC112	5.39	5.57	7.61	6.47
G9606_8254	283149	BCL9L	26.35	26.93	23.83	22.32
G9606_17932	27129	HSPB7	0.09	0.09	0	0
G9606_12174	374887	YJEFN3	1.86	2.59	1.18	1.09
G9606_28014	4074	M6PR	93.24	96.5	85.35	88.52
G9606_7163	5328	PLAU	143.68	147.03	163.79	158.4
G9606_2734	4778	NFE2	0.66	1.59	0	0.08
G9606_6131	3224	HOXC8	6.08	5.71	4.76	4.72
G9606_11227	9389	SLC22A14	0.42	0.29	0	0.03
G9606_13735	64131	XYLT1	0	0	0	0
G9606_14116	10221	TRIB1	12.41	11.62	4.75	4.28
G9606_2276	1500	CTNND1	48.48	46.09	44.68	46.2
G9606_8687	5979	RET	0.01	0.05	0	0
G9606_20857	7867	MAPKAPK3	21.65	20.61	22.82	25.45
G9606_19699	83443	SF3B5	46.98	51.46	47.52	42.94
G9606_116	151194	METTL21A	18.41	19.4	19.76	17.97
G9606_19114	55070	DET1	2.97	3.14	2.11	2.64
G9606_1870	2686	GGT7	6.29	5.68	5.2	5.71
G9606_23687	100462977	MTRNR2L1	721.34	711.15	857.35	850
G9606_6361	53834	FGFRL1	18.31	17.58	23.39	22.96
G9606_6320	391104	VHLL	0.73	0.58	0	0
G9606_701	2766	GMPR	9.32	9.93	9.42	9.39
G9606_25516	11120	BTN2A1	14.23	14.95	12.75	13.99
G9606_15107	51339	DACT1	0.16	0.12	0.21	0.24
G9606_8053	23528	ZNF281	35.14	35.07	17.87	17.79
G9606_28859	10205	MPZL2	0	0	0	0
G9606_15081	84872	ZC3H10	2.15	2.38	2.21	2.51
G9606_13153	387911	C1QTNF9B	0.28	0.08	0.12	0
G9606_14336	23621	BACE1	5.19	4.62	4.34	4.45
G9606_10874	26128	KIF1BP	22.33	21.3	24.7	23.93
G9606_31863	100505989	SMIM31	0	0.02	0	0
G9606_2297	80790	CMIP	36.5	39.02	31.97	29.04
G9606_21761	8427	ZNF282	22.73	21.71	15.91	14.54
G9606_16966	10367	MICU1	35.74	35.08	54.42	50.94
G9606_26781	22993	HMGXB3	35.55	36.28	22.38	21.71
G9606_23716	4520	MTF1	7.32	7.74	6.83	6.39
G9606_15570	116093	DIRC1	0	0.05	0	0
G9606_5682	6608	SMO	2.71	3.06	4.29	3.9
G9606_20406	9476	NAPSA	0	0	0	0
G9606_33605	2516	NR5A1	0	0	0	0
G9606_7760	1910	EDNRB	0.65	0.46	0.51	0.77
G9606_11791	127255	LRRIQ3	2.54	2.06	3	2.24
G9606_10767	10509	SEMA4B	45.12	45.68	46.11	46.4
G9606_10278	80318	GKAP1	2.37	3.52	4.3	3.56
G9606_4020	22847	ZNF507	6.76	6.51	4.63	4.57
G9606_5017	4736	RPL10A	451.28	443.54	605.99	629.34
G9606_7947	1677	DFFB	1.39	1.57	1.69	1.96
G9606_21592	3329	HSPD1	328.55	328.19	284.38	299.12
G9606_29693	7104	TM4SF4	0.1	0.1	0	0.04
G9606_32089	441490	FTH1P18	1.28	1.4	0	0.16
G9606_26957	134860	TAAR9	0	0	0	0
G9606_3316	9720	CCDC144A	1.74	1.48	0.49	0.47
G9606_11389	441155	LOC441155	1.03	1.11	0.43	0.52
G9606_7085	23087	TRIM35	5.5	5.16	3.1	4
G9606_15568	9373	PLAA	18.44	18.32	13.4	14.73
G9606_12049	91862	MARVELD3	0.49	1.03	0.17	0.13
G9606_3856	7690	ZNF131	14.37	14.52	9.33	10.23
G9606_678	101929322	LOC101929322	0.3	0.45	0.09	0.02
G9606_7309	9205	ZMYM5	20.01	20.1	6.91	7.84
G9606_6922	8537	BCAS1	0.05	0.1	0.02	0.07
G9606_17592	8909	ENDOU	0	0	0	0
G9606_18650	5226	PGD	117.18	111.66	254.5	246.44
G9606_32808	120775	OR2D3	0.17	0	0	0
G9606_7455	55906	ZC4H2	3.07	2.64	5.43	5.97
G9606_27641	493753	COA5	8.56	9.14	9.49	9.78
G9606_1172	3516	RBPJ	12.16	12.42	12.7	12.95
G9606_13716	373863	DND1	3.84	4.04	2.89	3.31
G9606_3974	27332	ZNF638	21.42	21.02	22.66	21.64
G9606_13366	285636	C5orf51	33.67	32.69	13.74	13.19
G9606_2698	348174	CLEC18A	1.9	1.65	0.08	0.17
G9606_25958	5693	PSMB5	68.59	64.52	78.48	85.01
G9606_21644	7461	CLIP2	26.86	27.56	29.78	27.9
G9606_29347	388436	LOC388436	0.08	0.02	0	0.04
G9606_22896	728361	OVOL3	0.16	0	0	0
G9606_11274	28971	AAMDC	7.09	10.29	12.1	11.15
G9606_16472	340024	SLC6A19	0.03	0.06	0.02	0.01
G9606_6703	3416	IDE	21.95	22.54	26.26	27.34
G9606_14322	6165	RPL35A	1006.88	1027.54	1380.82	1410.47
G9606_8472	54108	CHRAC1	20.01	20.74	23.41	20.88
G9606_12829	59343	SENP2	19.63	20.59	23.97	23.92
G9606_11243	100996517	SEC22B3	4.92	5.28	6.58	5.52
G9606_339	344892	RTP2	0	0	0	0
G9606_7665	157922	CAMSAP1	9.08	8.38	9.8	9.31
G9606_13242	64579	NDST4	0	0	0	0.01
G9606_34989	170062	FAM47B	0.04	0.18	0	0
G9606_1469	143379	C10orf82	0.16	0.17	0	0.18
G9606_29633	8604	SLC25A12	9.21	8.89	11.81	11.5
G9606_19396	2784	GNB3	0.36	0.23	0.32	0.52
G9606_23285	100463285	MTRNR2L4	0.06	0	0.06	0.06
G9606_1232	153129	SLC38A9	6.95	8.29	10.15	10.67
G9606_4623	140459	ASB6	9.38	9.46	8.89	8.22
G9606_32473	4144	MAT2A	142.48	143.83	112.95	124.94
G9606_2494	9166	EBAG9	17.27	16.19	10.58	12.19
G9606_9622	90871	DMAC1	13.8	15.34	10.59	11.81
G9606_19265	4763	NF1	16.29	15.25	17.94	17.66
G9606_33492	148213	ZNF681	0.16	0.26	0.08	0.06
G9606_5018	387597	ILDR2	0.3	0.29	0.17	0.27
G9606_22501	643	CXCR5	0.95	1.02	0.05	0
G9606_11709	23625	FAM89B	17.47	20.31	15.95	15.56
G9606_31848	4522	MTHFD1	35.91	35.05	37.15	40.33
G9606_7500	9117	SEC22C	12.65	13.19	14.77	15.6
G9606_24419	105369914	LOC105369914	0.49	0.44	0.41	0.19
G9606_13653	54921	CHTF8	76.58	79.88	48.62	51.54
G9606_31318	54145	H2BFS	0.22	0	0	0
G9606_4955	63926	ANKEF1	3.36	3.49	3.22	3.57
G9606_266	83698	CALN1	0	0	0	0
G9606_31410	646862	RNF225	0	0.08	0	0
G9606_10492	4092	SMAD7	10.46	9.78	4.54	4.12
G9606_22245	57534	MIB1	9.39	9.02	13.65	13.5
G9606_19871	79710	MORC4	33.06	30.61	31.61	33.47
G9606_23347	148932	MOB3C	6.97	8.05	5.95	6.18
G9606_10867	79018	GID4	2.17	2.44	4.6	3.88
G9606_16819	1299	COL9A3	0.21	0.31	0	0
G9606_26762	138151	NACC2	12.76	13.06	11.55	11.82
G9606_23181	9245	GCNT3	56.95	58.4	44.76	48.75
G9606_7561	9507	ADAMTS4	0.12	0.1	0.05	0
G9606_27565	81559	TRIM11	17.64	18.67	11.05	12.32
G9606_25607	84277	DNAJC30	9.07	10.1	5.98	5.74
G9606_9226	29888	STRN4	28.13	32.6	25.24	24.56
G9606_23531	26496	OR10A3	0.09	0.18	0	0
G9606_22482	440957	SMIM4	22.19	19.82	10.7	13.39
G9606_15819	995	CDC25C	6.53	6.24	8.01	7.85
G9606_20837	7275	TUB	0.06	0.07	0.07	0.04
G9606_3008	23135	KDM6B	14.81	15.68	3.17	3.18
G9606_4789	2070	EYA4	2.74	2.5	3.69	3.66
G9606_12870	100129583	FAM47E	0.2	0.34	0.35	0.28
G9606_32932	101929372	LOC101929372	0.08	0.25	0.04	0
G9606_539	84332	DYDC2	0	0.05	0	0
G9606_31036	148545	NBPF4	0	0.02	0	0
G9606_1364	51057	WDPCP	11.95	12.8	3.81	3.75
G9606_12892	50846	DHH	0.02	0.02	0	0
G9606_1395	150280	HORMAD2	0.08	0.24	0	0.06
G9606_25834	6792	CDKL5	1.27	1.53	2.06	1.92
G9606_9978	27185	DISC1	2.61	2.25	2.92	3.04
G9606_25886	55536	CDCA7L	21.4	20.01	26.85	27.44
G9606_8709	55848	PLGRKT	11.73	11.15	12.55	14.87
G9606_5924	3339	HSPG2	9.44	9.54	14.37	13.66
G9606_23621	140606	SELENOM	74.65	68.32	60.56	55.6
G9606_12358	55240	STEAP3	21.72	20.42	29.04	28.69
G9606_18859	79632	FAM184A	0.8	0.88	0.97	1.03
G9606_18563	79155	TNIP2	73.44	66.43	31.3	31.23
G9606_7659	284119	CAVIN1	90.24	95.67	80.3	79.21
G9606_1242	11011	TLK2	43.89	45.33	15.67	15.1
G9606_2744	4608	MYBPH	0	0	0	0
G9606_20830	5290	PIK3CA	13.26	14.03	15.18	14.7
G9606_12439	80028	FBXL18	9.31	8.61	7.86	7.36
G9606_28177	51550	CINP	14.77	16.89	16.57	16.88
G9606_10998	23208	SYT11	1.32	1.1	0.53	0.45
G9606_6919	164781	DAW1	4.97	4.88	3.99	4.47
G9606_3545	6150	MRPL23	48.71	51.28	56.67	48.67
G9606_14467	1466	CSRP2	7.92	8.46	7.74	8.04
G9606_2080	284417	TMEM150B	0.1	0.03	0.03	0.14
G9606_12504	112268360	112268360	0	0	0	0
G9606_12935	6103	RPGR	4.34	4.39	4.85	4.99
G9606_18144	22974	TPX2	96.13	97.7	91.36	94.11
G9606_6524	55334	SLC39A9	13.45	12.37	9.17	8.9
G9606_11952	30011	SH3KBP1	45.9	46.5	58.03	58.29
G9606_31124	10097	ACTR2	143.97	139.52	187.76	194.47
G9606_28151	8692	HYAL2	6.15	6.63	5.93	6.32
G9606_7568	55275	VPS53	7.13	7.44	7.16	5.77
G9606_21900	7780	SLC30A2	0.03	0	0	0
G9606_25292	107985692	LOC107985692	0.09	0.1	0.01	0.02
G9606_7199	79033	ERI3	33.58	40.23	42	40.47
G9606_11521	10811	NOXA1	1.35	0.96	1.34	1.21
G9606_4889	9940	DLEC1	0	0.02	0	0.03
G9606_11979	54499	TMCO1	23.2	23.26	20.61	21.19
G9606_32220	7098	TLR3	6.3	6.19	3.82	3.94
G9606_21756	143684	FAM76B	4.95	5.32	3.38	3.7
G9606_24235	7447	VSNL1	0.08	0.04	0.03	0.1
G9606_25029	7264	TSTA3	21.96	23.02	16.14	16.67
G9606_996	81628	TSC22D4	29.82	32.61	27.45	27
G9606_29495	55693	KDM4D	1.91	1.53	1	0.99
G9606_21196	113612	CYP2U1	3.33	3.39	3.29	3.35
G9606_14096	3758	KCNJ1	0.12	0.13	0.11	0.15
G9606_14572	6382	SDC1	29.4	30.02	26.18	24.84
G9606_5082	1356	CP	0.38	0.24	0.17	0.28
G9606_983	2729	GCLC	12.84	13.97	17.86	18
G9606_31092	57643	ZSWIM5	0.18	0.22	0.1	0.1
G9606_1578	79598	CEP97	2.77	2.71	5.04	4.38
G9606_30878	338785	KRT79	0	0	0	0
G9606_34585	10581	IFITM2	1.69	2.08	0.22	0.32
G9606_31766	51650	MRPS33	74.94	81.09	60.5	70.39
G9606_2900	3340	NDST1	33.11	33.61	38.2	38.7
G9606_7788	83882	TSPAN10	1.93	2.15	0.89	0.63
G9606_34793	26330	GAPDHS	0	0	0	0
G9606_27143	5936	RBM4	64.22	67.05	37.9	39.5
G9606_28507	2843	GPR20	0	0	0	0
G9606_7660	340152	ZC3H12D	0.49	0.36	0.32	0.23
G9606_25795	84197	POMK	1.52	1.11	0.21	0.55
G9606_18109	27250	PDCD4	9.24	9.78	15.16	13.7
G9606_20393	23596	OPN3	13.87	12.71	12.44	11.87
G9606_14625	1230	CCR1	0.08	0	0.02	0.07
G9606_15158	344805	TMPRSS7	0.22	0.13	0.06	0.03
G9606_34882	25973	PARS2	6.67	7.02	4.1	4.51
G9606_30536	151176	ERFE	3.82	3.77	9.77	10.6
G9606_16013	53373	TPCN1	44.17	45.73	90.27	87.19
G9606_8582	9322	TRIP10	67.34	69.53	84.7	77.79
G9606_15418	9963	SLC23A1	0.32	0.42	0.57	0.68
G9606_2263	5802	PTPRS	5.84	5.91	9.25	8.34
G9606_16368	4676	NAP1L4	48.19	47.08	48.74	48.94
G9606_17575	3052	HCCS	28.62	26.21	17.14	18.47
G9606_14444	4256	MGP	0	0.04	0.04	0
G9606_12324	253260	RICTOR	11.01	10.64	10.66	10.36
G9606_30415	93587	TRMT10A	1.78	1.97	1.15	1.5
G9606_13407	367	AR	0.03	0.01	0.01	0.01
G9606_34197	6194	RPS6	1614.88	1620.86	2017.06	2134.72
G9606_22054	10896	OCLM	1.14	0.97	0.77	0.59
G9606_4149	54780	NSMCE4A	14.78	16.87	13.83	12.81
G9606_34365	342574	KRT27	0.24	0.15	0.13	0.04
G9606_15200	64130	LIN7B	0.72	1.62	2.61	1.6
G9606_16061	10462	CLEC10A	0	0.05	0	0
G9606_30579	6531	SLC6A3	0.04	0.13	0	0
G9606_16374	8547	FCN3	0	0	0	0
G9606_26476	145501	ISM2	0.02	0.03	0.02	0.07
G9606_22259	5604	MAP2K1	24.78	25.38	29.8	31.43
G9606_3089	636	BICD1	7.6	7.95	4.18	4.62
G9606_3428	6875	TAF4B	3.48	3.87	2.41	2.62
G9606_3596	6611	SMS	207.12	209.84	249.33	248.7
G9606_22802	2199	FBLN2	0.24	0.28	0.03	0
G9606_15320	1628	DBP	4.18	4.51	3.91	2.55
G9606_15797	83692	CD99L2	9.82	10.53	12.17	12.57
G9606_8444	389762	SPATA31D3	0.1	0.06	0	0
G9606_2476	9788	MTSS1	5.87	5.48	7.67	7.13
G9606_2457	9212	AURKB	38.58	43.62	38.45	39.87
G9606_12478	4241	MELTF	11.01	11.76	13.46	13.3
G9606_1828	51428	DDX41	29.45	32.22	34.17	32.74
G9606_35068	105371063	LOC105371063	3.2	2.67	0	0
G9606_13341	51321	AMZ2	133.42	131.04	84.56	92.57
G9606_10943	220988	HNRNPA3	111.25	108.18	123.08	123.35
G9606_14590	1594	CYP27B1	0.84	0.73	0.32	0.64
G9606_207	729877	TBC1D3H	0.59	0.82	0.66	0.78
G9606_2003	2330	FMO5	1.09	0.83	0.97	0.66
G9606_25247	7057	THBS1	21.62	21.22	6.31	6.14
G9606_9782	105370733	LOC105370733	0.1	0.21	0	0.05
G9606_28180	107987233	LOC107987233	0.05	0	0	0
G9606_10075	8550	MAPKAPK5	23.93	21.98	19.15	20.56
G9606_13391	6899	TBX1	0.05	0.14	0	0.05
G9606_26423	392275	SMPD5	0.07	0	0	0
G9606_4233	161253	REM2	0.4	0.17	0.04	0.11
G9606_321	409	ARRB2	5.51	6.04	6.95	6.16
G9606_1146	348487	FAM131C	2.07	1.6	4.38	3.92
G9606_5563	57159	TRIM54	0.12	0.08	0	0
G9606_18105	51338	MS4A4A	0.05	0	0	0
G9606_31080	2925	GRPR	0.47	0.51	0.1	0.22
G9606_8005	128209	KLF17	0.17	0.17	0.04	0.04
G9606_776	4212	MEIS2	3.17	2.74	3.14	3.72
G9606_33641	1460	CSNK2B	89.11	94.22	95.71	84.03
G9606_17100	85013	TMEM128	15.82	16.84	15.2	15.22
G9606_22490	105369214	LOC105369214	0	0.16	0	0.03
G9606_29964	139285	AMER1	2.05	2.01	2.46	2.35
G9606_5823	55739	NAXD	16.86	15.65	13.26	12.48
G9606_14928	2028	ENPEP	0.48	0.63	0.94	0.8
G9606_22159	4636	MYL5	4.84	5.07	4.41	4.49
G9606_32342	79946	C10orf95	0.37	0.7	0.38	0.38
G9606_13280	94104	PAXBP1	9.72	9.38	9.56	8.49
G9606_23241	10486	CAP2	14.41	14.16	13.15	14.4
G9606_31504	3305	HSPA1L	0.73	0.86	0.61	0.52
G9606_1459	55793	MINDY1	4.41	3.74	4.25	4.82
G9606_7952	54876	DCAF16	6.52	6.98	7.98	7.04
G9606_28763	1601	DAB2	12.52	12.87	15.11	14.87
G9606_28993	54584	GNB1L	1.79	2.39	3.31	2.4
G9606_2295	9048	ARTN	0.77	0.28	0.19	0
G9606_26830	1359	CPA3	0.05	0	0	0.04
G9606_30975	1849	DUSP7	5.92	5.92	7.78	6.54
G9606_8360	64772	ENGASE	8.74	10.09	8.33	7.43
G9606_11429	3146	HMGB1	176.43	174.36	224.75	234.09
G9606_10643	79876	UBA5	14.81	14.31	16.88	16.8
G9606_15465	10295	BCKDK	31.24	29.16	41.76	39.83
G9606_16794	84766	CRACR2A	0	0	0	0
G9606_10143	10987	COPS5	44.97	42.16	41.49	45.65
G9606_34994	246777	SPESP1	0	0	0	0
G9606_16507	56102	PCDHGB3	0.12	0.09	0.08	0.11
G9606_29416	899	CCNF	8.84	9.34	9.17	9.19
G9606_13948	80228	ORAI2	11.02	11.37	11.77	11.83
G9606_9009	28982	FLVCR1	8.12	7.48	8.08	8.2
G9606_35203	165140	OXER1	0	0.04	0	0
G9606_3397	10180	RBM6	16.6	14.5	14.28	14.5
G9606_25035	3615	IMPDH2	97.82	102.6	117.46	117.21
G9606_20775	642515	PRRT1B	0.11	0.19	0	0
G9606_27775	5462	POU5F1B	0.14	0.15	0	0.04
G9606_16929	148523	CIART	49.14	49.86	4.39	4.06
G9606_17626	51603	METTL13	19.73	21.66	17.75	19.59
G9606_29591	3814	KISS1	0.25	0.5	0	0.11
G9606_24093	129880	BBS5	27.88	29.88	13.51	11.28
G9606_3986	286183	NKAIN3	0.24	0.11	0	0
G9606_14612	7043	TGFB3	0.73	0.66	0.41	0.19
G9606_24300	9582	APOBEC3B	17.73	17.79	24.55	24.12
G9606_18474	84502	JPH4	0	0	0	0
G9606_32523	343172	OR2T8	0.09	0	0	0
G9606_19127	1455	CSNK1G2	16.95	18.43	22.28	22.31
G9606_29032	94059	LENG9	2.14	2.47	1.97	1.94
G9606_8670	105371095	LOC105371095	0	0	0	0
G9606_16672	80349	WDR61	29.55	27.05	32.05	32.88
G9606_7335	114991	ZNF618	4.76	4.84	4.44	4.19
G9606_7050	401541	CENPP	1.52	2.02	1.26	1.8
G9606_24570	55004	LAMTOR1	77.18	76.03	57.74	60.25
G9606_24277	828	CAPS	2.06	2.48	3	2.52
G9606_3470	152756	FAM218A	0.34	0.42	0.12	0.06
G9606_13453	79101	TAF1D	45.04	44.15	20.09	18.16
G9606_15697	3897	L1CAM	56.84	60.06	61.73	60.77
G9606_1895	5066	PAM	49.46	50.1	63.34	68.31
G9606_20514	64708	COPS7B	17.12	18.6	18.72	18.33
G9606_33349	5557	PRIM1	13.48	12.62	14.86	15.04
G9606_7797	92291	CAPN13	0.02	0	0	0
G9606_13318	4340	MOG	0	0.04	0	0.04
G9606_23421	9536	PTGES	1.54	1.78	11.06	10.6
G9606_29281	101929738	LOC101929738	0	0	0	0
G9606_20955	3872	KRT17	0.05	0.2	0	0
G9606_6904	27034	ACAD8	5.19	5.79	5.77	7.16
G9606_13973	10525	HYOU1	28.07	25.68	37.84	37.32
G9606_24146	10165	SLC25A13	36.64	37.2	31.39	33.37
G9606_1416	79582	SPAG16	11.49	11.84	9.43	9.84
G9606_13749	121340	SP7	0.02	0	0	0
G9606_29881	122748	OR11H6	0.17	0	0	0
G9606_6097	92170	MTG1	8.35	8.9	7.23	7.01
G9606_2941	55002	TMCO3	37.05	35.11	33.59	33.47
G9606_27426	246	ALOX15	0	0.03	0	0
G9606_16238	2678	GGT1	1.28	0.64	0.36	0.22
G9606_15777	64332	NFKBIZ	129.12	125.57	171.73	160.35
G9606_22181	80209	PROSER1	11.71	12.69	11.46	11.28
G9606_781	998	CDC42	91.03	91.09	114.05	117.87
G9606_23321	388419	BTBD17	0.06	0	0	0
G9606_23903	389125	MUSTN1	0.39	0.49	0.65	0.32
G9606_26021	85366	MYLK2	3.15	2.96	0.07	0.19
G9606_13778	51412	ACTL6B	0	0	0	0
G9606_18331	7570	ZNF22	0.03	0	0.09	0.12
G9606_13097	56623	INPP5E	6.23	7.85	6.82	6.38
G9606_19273	4677	NARS	67.08	66.86	72.24	74.89
G9606_15194	1457	CSNK2A1	57.21	55.42	56.79	61.42
G9606_18358	23460	ABCA6	2.11	1.8	0.1	0.15
G9606_4970	161823	ADAL	3.62	2.64	2.84	2.56
G9606_15627	79609	VCPKMT	7.35	7.82	4.34	4.43
G9606_7153	84807	NFKBID	6.1	7.67	4.33	4.19
G9606_9400	54020	SLC37A1	5.01	4.79	4.45	4.88
G9606_15822	89853	MVB12B	1.17	1.76	1.51	1.02
G9606_23649	91408	BTF3L4	22.79	22.44	14.44	15.75
G9606_20159	728489	DNLZ	7.13	7.51	5.72	6.07
G9606_24391	401562	LCNL1	0	0	0	0
G9606_22032	729447	GAGE2A	0.42	0.27	0	0
G9606_33956	65987	KCTD14	0	0.1	0.31	0.25
G9606_35130	8370	HIST2H4A	17.72	16.37	0.51	0.51
G9606_10423	8314	BAP1	19.69	20.56	20.21	20.02
G9606_25771	79689	STEAP4	0.06	0.04	0.04	0.03
G9606_16680	575	ADGRB1	0	0	0.02	0
G9606_29106	2798	GNRHR	0.15	0.15	0.12	0.11
G9606_9760	1365	CLDN3	0.75	1.07	0.73	0.77
G9606_76	57505	AARS2	3	3.71	2.37	2.35
G9606_12562	149951	COMMD7	43.68	42.56	55.57	53.9
G9606_1560	3067	HDC	0.46	0.47	0	0
G9606_13833	55	ACPP	0	0	0	0.04
G9606_12252	5428	POLG	11.37	11.92	12.76	11.52
G9606_14921	440712	RHEX	17.78	16.62	18.53	17.9
G9606_22152	152992	TRMT44	5.14	6.05	3.19	3.76
G9606_26858	442361	OR2A2	0	0.09	0	0
G9606_24132	6819	SULT1C2	0.48	0.54	0.2	0.11
G9606_9031	125336	LOXHD1	0.04	0	0	0
G9606_164	905	CCNT2	27.08	25.42	12.05	12.42
G9606_18506	253639	ZNF620	3.26	3.35	0.72	0.81
G9606_8692	102724985	LOC102724985	33.83	36.34	41.73	38.58
G9606_13056	84249	PSD2	0	0.02	0.01	0.01
G9606_94	100127983	C8orf88	11.68	11.54	12.86	13.76
G9606_25139	166785	MMAA	2.43	2.12	2.66	2.1
G9606_13290	10342	TFG	141.75	138.93	156.76	151.69
G9606_2383	64927	TTC23	6.28	6.37	6.3	6.09
G9606_17900	54676	GTPBP2	24.91	26.99	19.3	18.9
G9606_30634	3005	H1F0	22.83	25.94	10.81	11.11
G9606_3192	55257	MRGBP	18.32	17.77	20.4	20.15
G9606_1100	123016	TTC8	9.66	9.4	15.77	15.97
G9606_760	11309	SLCO2B1	0.02	0.09	0.43	0.45
G9606_18771	5316	PKNOX1	3.99	3.52	4.45	4.5
G9606_1976	27033	ZBTB32	0	0.04	0	0
G9606_16914	84259	DCUN1D5	14.02	13.17	11.82	12.31
G9606_3621	83478	ARHGAP24	1.49	1.69	1.31	1.24
G9606_30056	9363	RAB33A	0.11	0.66	0.29	0.38
G9606_11241	254272	TBC1D28	0.1	0	0	0.03
G9606_809	5662	PSD	0.15	0.29	0.04	0.02
G9606_1962	29088	MRPL15	60.99	63.37	47.93	53.34
G9606_3827	56647	BCCIP	54.81	57.4	63.8	69.01
G9606_8679	65125	WNK1	33.53	32.86	45.81	43.01
G9606_8522	84988	PPP1R16A	9.04	10.8	11.31	11.76
G9606_1525	124602	KIF19	0	0	0	0
G9606_590	56853	CELF4	0.02	0.06	0	0
G9606_20153	931	MS4A1	0	0.02	0	0
G9606_16279	84916	UTP4	98.97	94.29	79.01	76.42
G9606_8335	165631	PARP15	151.04	142.72	20.85	20.35
G9606_22120	11198	SUPT16H	43.53	42.23	31.18	32.95
G9606_8206	1153	CIRBP	37.38	36.61	34.2	34.3
G9606_2813	2619	GAS1	0.24	0.27	0.14	0.3
G9606_9607	64518	TEKT3	0.1	0.05	0	0
G9606_4342	1666	DECR1	41.08	32.9	46.21	45.97
G9606_3048	8437	RASAL1	0.02	0.05	0.02	0.03
G9606_2287	65084	TMEM135	3.74	3.38	4.93	5.14
G9606_12224	10445	MCRS1	25.44	27.42	23.79	24.2
G9606_14381	54438	GFOD1	0.36	0.28	0.36	0.38
G9606_23996	23235	SIK2	11.02	10.45	6.88	6.89
G9606_26245	790955	UQCC3	4.43	4.62	3.11	2.89
G9606_7241	729665	CCDC175	0.08	0.03	0	0.03
G9606_4892	2591	GALNT3	0.51	0.4	0.38	0.12
G9606_31387	124599	CD300LB	1.31	1.56	0.17	0.08
G9606_30449	125965	COX6B2	0.22	0.09	0.04	0.16
G9606_12183	153769	SH3RF2	15.23	16.69	15.48	13.58
G9606_6164	1775	DNASE1L2	0.77	0.86	0.24	0.48
G9606_2073	113246	C12orf57	45.25	45	38.87	37.71
G9606_20651	4081	MAB21L1	0	0.03	0	0
G9606_33725	5689	PSMB1	114.14	113.13	124.72	132.6
G9606_6818	55193	PBRM1	7.18	7.56	5.96	6.18
G9606_5866	2130	EWSR1	87.2	85.72	65.79	67.15
G9606_15827	10158	PDZK1IP1	198.45	201.16	199.16	186.1
G9606_3221	9942	XYLB	2.92	2.02	1.68	2.38
G9606_4537	11146	GLMN	3.06	3.05	2.38	3.07
G9606_584	55238	SLC38A7	22.85	22.09	11.87	11.65
G9606_8479	155184	SLC2A7	0	0	0	0
G9606_9823	9577	BABAM2	43.96	43.26	61.98	59.42
G9606_20120	107984648	LOC107984648	1.9	1.16	0.21	0.3
G9606_22469	55813	UTP6	31.64	31.73	29.43	29.87
G9606_12454	219873	OR10S1	0.08	0.17	0	0
G9606_3419	5629	PROX1	0.06	0.08	0.08	0.04
G9606_4058	220064	LTO1	13.23	12.88	6.17	6.47
G9606_5769	7741	ZSCAN26	7.09	6.46	4.86	5.05
G9606_425	1665	DHX15	93.27	91.49	73.85	77.38
G9606_22702	100532726	NDUFC2-KCTD14	2.14	1.53	1.49	1.5
G9606_22328	729991	BORCS8	6.73	6.7	6.25	5.63
G9606_8578	331	XIAP	19.12	17.4	18.47	18.34
G9606_23332	7919	DDX39B	80.23	77.26	69.4	68.36
G9606_27907	107987211	LOC107987211	0.05	0	0	0
G9606_30924	3851	KRT4	0	0.04	0	0
G9606_9470	79969	ATAT1	5.76	5.36	6.44	5.81
G9606_2621	51115	RMDN1	23.6	24.82	16.81	17.95
G9606_7530	284904	SEC14L4	0.03	0.11	0	0.04
G9606_6086	5707	PSMD1	57.43	58.05	58.78	62.53
G9606_16579	147495	APCDD1	0	0.01	0	0
G9606_13107	643418	LIPN	0	0	0.01	0
G9606_1052	23567	ZNF346	5.65	5.69	6.73	5.79
G9606_19537	54788	DNAJB12	19.41	16.84	14.45	15.34
G9606_17828	58189	WFDC1	0.17	0	0	0
G9606_27552	51081	MRPS7	87.69	91.51	82.45	85.5
G9606_7215	201255	LRRC45	8.65	7.68	7.31	7.93
G9606_9893	147929	ZNF565	0.32	0.68	0.32	0.34
G9606_12033	8277	TKTL1	0.09	0.06	0.03	0
G9606_28077	107987098	LOC107987098	0.18	0.13	0.2	0.13
G9606_7411	148281	SYT6	0	0	0	0
G9606_28269	27240	SIT1	0.06	0	0	0
G9606_33948	112812	FDX2	16.83	15.72	9.6	9.49
G9606_11327	5871	MAP4K2	6.8	6.01	11.81	9.68
G9606_31926	5105	PCK1	0	0	0	0
G9606_18898	130827	TMEM182	2.06	2.01	2.58	2.56
G9606_3464	1411	CRYBA1	0.32	0.33	0	0
G9606_14652	7105	TSPAN6	14.82	13.83	17.05	18.58
G9606_6083	10483	SEC23B	28.73	28.11	32.22	30.85
G9606_10592	6383	SDC2	6.46	6.59	7.98	7.44
G9606_9569	55589	BMP2K	19.9	19.23	15.6	15.71
G9606_31827	1519	CTSO	4.96	5.31	6.18	6.36
G9606_23304	221908	PPP1R35	13.85	13.6	17.23	17.52
G9606_16732	10296	MAEA	42.11	40.36	34.14	36.35
G9606_14938	92609	TIMM50	27.18	26.1	25.85	26.56
G9606_33474	105378952	KLF18	0	0.02	0	0
G9606_26570	9310	ZNF235	0.97	0.85	0.78	0.8
G9606_16314	94234	FOXQ1	1.77	1.9	4.14	3.71
G9606_9339	11095	ADAMTS8	0.02	0	0	0
G9606_29406	654231	OCM	0	0.14	0	0
G9606_8534	256643	BCLAF3	5.41	5.48	4.1	4.05
G9606_14566	400745	SH2D5	8.16	7.5	4.31	4.44
G9606_27432	92552	ATXN3L	0	0	0	0
G9606_2361	8835	SOCS2	19.45	19.72	9.38	9.78
G9606_11560	401265	KLHL31	0.19	0.22	0.11	0.17
G9606_28264	8660	IRS2	14.48	14.95	9.06	8.3
G9606_8795	27127	SMC1B	0	0	0	0
G9606_2750	283417	DPY19L2	7.69	7.01	5.18	5.12
G9606_26677	1047	CLGN	15.44	14.37	28.67	27.74
G9606_23914	25921	ZDHHC5	38.93	38.67	34.28	35.31
G9606_35942	283212	KLHL35	0.39	0.36	0.35	0.35
G9606_10057	160418	TMTC3	6.99	6.08	7.14	7.35
G9606_4545	8031	NCOA4	92.11	88.67	96.66	98.64
G9606_20452	1477	CSTF1	34.9	34.43	21.3	21.59
G9606_32396	10365	KLF2	1.67	1.8	0.62	0.82
G9606_14715	205564	SENP5	10.24	9.5	11.83	11.17
G9606_15283	646817	SETSIP	0.31	0.16	0.06	0.07
G9606_19437	733	C8G	1.1	2.1	0.14	0.14
G9606_9323	3692	EIF6	238.21	239.19	176.07	178.15
G9606_23049	140710	SOGA1	4.82	4.77	5.79	5.1
G9606_6063	55703	POLR3B	2.48	3.02	3.76	4.74
G9606_7360	117154	DACH2	0.01	0.04	0.09	0.04
G9606_12483	8467	SMARCA5	29.46	30.07	34.74	35.15
G9606_28885	8929	PHOX2B	0.02	0.02	0	0
G9606_3536	100996709	LOC100996709	6.44	8.04	5.5	5.08
G9606_4628	169792	GLIS3	11.03	9.95	16.27	15.37
G9606_1009	4832	NME3	4.19	4.83	4.91	5.41
G9606_12659	35	ACADS	3.78	3.68	3.22	3.48
G9606_3446	79815	NIPAL2	1.44	1.65	1.82	1.67
G9606_5315	140738	TMEM37	0.32	0.37	0.45	0.56
G9606_2582	84937	ZNRF1	9.58	9.57	17.04	13.44
G9606_16181	3000	GUCY2D	0.01	0	0.02	0
G9606_22486	4110	MAGEA11	0.08	0	0	0
G9606_500	27148	STK36	9.03	8.18	8.13	7.51
G9606_3265	129025	ZNF280A	4.74	4.81	2.75	2.31
G9606_9319	4783	NFIL3	52.62	54.47	27.68	26.95
G9606_28288	5361	PLXNA1	19.26	18.69	13.49	12.88
G9606_29072	116064	LRRC58	24.37	23.48	22.95	23.05
G9606_5858	64965	MRPS9	27.99	27.83	31.64	33.89
G9606_29555	168448	CDC14C	0.16	0.19	0.02	0.07
G9606_10798	23598	PATZ1	7.59	6.69	6.01	6.9
G9606_29831	107985837	107985837	0.07	0.02	0	0
G9606_4900	22807	IKZF2	0.24	0.15	0.2	0.16
G9606_19767	54455	FBXO42	5.37	5.37	3.04	3.12
G9606_18361	54664	TMEM106B	16.53	16.44	17.34	18.04
G9606_10033	5017	OVOL1	0.36	0.4	0	0.02
G9606_7447	146754	DNAH2	0.03	0.03	0.01	0
G9606_20459	4043	LRPAP1	7.24	8.23	7.33	7.47
G9606_16861	9522	SCAMP1	14.13	13.83	23.14	22.95
G9606_20567	134829	CLVS2	0	0.01	0.01	0
G9606_19579	100528062	ARMCX5-GPRASP2	0.88	0.33	1.75	1.7
G9606_974	728568	C12orf73	6.41	6.04	4.38	4.56
G9606_15456	2745	GLRX	7.71	8.73	12.88	15.8
G9606_485	102724993	LOC102724993	26.1	23.39	28.22	27.02
G9606_35576	8665	EIF3F	152.94	161.91	124.44	117.28
G9606_35632	166012	CHST13	0.26	0.35	0	0
G9606_7454	7220	TRPC1	9.94	10.07	8.08	7.92
G9606_23958	1906	EDN1	2.38	2	0.22	0.07
G9606_19347	1361	CPB2	0.09	0.14	0	0
G9606_8920	54811	ZNF562	9.06	8.51	5.35	5.54
G9606_2146	6164	RPL34	500.31	493.67	731.84	686.92
G9606_14724	339366	ADAMTSL5	1.19	1.5	1.96	1.39
G9606_10988	23492	CBX7	1.3	2.07	2.78	2.56
G9606_11949	10989	IMMT	45.47	44.85	57.15	57.6
G9606_8683	441250	TYW1B	2.49	2.8	1.39	1.08
G9606_21531	26539	OR10H1	0	0	0	0
G9606_14874	646174	C16orf90	0.4	0.12	0	0
G9606_23844	56893	UBQLN4	26.81	28.12	39.65	37.21
G9606_14216	54953	ODR4	25.31	24.87	13.56	13.37
G9606_27	55471	NDUFAF7	10.21	10.71	10.11	9.93
G9606_35688	105374103	LOC105374103	0.1	0.21	0.05	0.01
G9606_22830	340547	VSIG1	6.38	6.03	1.09	1.16
G9606_9257	4007	PRICKLE3	9.22	8.8	11.7	11.02
G9606_30800	4246	SCGB2A1	0	0	0	0
G9606_9938	118426	BORCS5	4.24	4.36	2.7	2.38
G9606_24050	333929	SNAI3	0.4	0.23	0.64	0.71
G9606_12728	197021	LCTL	0.49	0.82	0.57	0.77
G9606_10848	165257	C1QL2	0	0	0	0
G9606_24556	5872	RAB13	190.04	192.78	223.73	226.71
G9606_33393	142827	ACSM6	0	0	0	0
G9606_4266	26005	C2CD3	4.81	4.72	4.38	4.19
G9606_258	221079	ARL5B	27.29	27.12	11.01	11.13
G9606_9714	10657	KHDRBS1	76.1	76.52	86.68	84.8
G9606_7853	59348	ZNF350	6.62	5.95	1.8	2.19
G9606_27848	23710	GABARAPL1	21.33	19.86	37.77	39.07
G9606_31362	128864	C20orf144	0.17	0	0	0
G9606_751	92715	DPH7	9.92	11.69	9.81	10.46
G9606_13938	503835	DUXA	0.26	0.2	0.31	0.39
G9606_35317	6156	RPL30	1261	1314.69	1711.18	1630.26
G9606_32268	3111	HLA-DOA	0.15	0.09	0	0.02
G9606_14768	125893	ZNF816	4.29	3.6	2.27	2.09
G9606_27991	10845	CLPX	18.86	19.32	16.97	16.82
G9606_9423	440387	CTRB2	2.8	2.57	0	0
G9606_3424	913	CD1E	0.12	0.05	0.03	0
G9606_13172	23347	SMCHD1	23.06	22.52	19.7	21.01
G9606_143	100506084	ARL17B	5.48	3.44	3.47	4.13
G9606_6761	10721	POLQ	6.52	5.88	5.2	5.53
G9606_17462	163351	GBP6	0.56	0.91	0	0.02
G9606_20752	949	SCARB1	44.93	47.11	70.09	71.49
G9606_446	9779	TBC1D5	10.09	9.99	12	11.53
G9606_17421	112267857	LOC112267857	0.53	0.87	0.58	0
G9606_33345	30836	DNTTIP2	36.72	36.41	21.2	22.86
G9606_22115	2264	FGFR4	11.26	11.62	13.27	11.76
G9606_14962	26205	GMEB2	12.38	11.38	5.56	5.26
G9606_22061	100129543	ZNF730	0	0	0.08	0
G9606_15065	729597	SPDYE6	0.22	0.14	0.21	0.21
G9606_2685	9759	HDAC4	3.59	3.69	3.26	3.54
G9606_6643	29979	UBQLN1	70.25	69.38	77.52	78.12
G9606_969	55486	PARL	41.4	42.39	36.29	36.04
G9606_15312	2590	GALNT2	46.15	46.57	53.2	52.48
G9606_8327	84080	ENKD1	2.55	2.04	2.55	2.27
G9606_23653	7092	TLL1	0.26	0.28	0.06	0.08
G9606_7236	5930	RBBP6	27.21	26.38	16.02	15.81
G9606_20924	4342	MOS	0	0.08	0	0
G9606_353	27245	AHDC1	3.12	3.54	3.51	3.27
G9606_9725	8785	MATN4	4.57	5.04	0.1	0.03
G9606_20732	26958	COPG2	16.37	16.66	17.79	18.73
G9606_14273	26033	ATRNL1	0.4	0.5	0.47	0.39
G9606_22993	107987096	LOC107987096	0.25	0.24	0.04	0.14
G9606_6003	22911	WDR47	4.45	5.05	7.95	8.24
G9606_9173	10908	PNPLA6	13.13	13.67	18.45	18.28
G9606_12015	79875	THSD4	5.57	5.72	5.87	5.64
G9606_25459	4713	NDUFB7	55.07	59.53	71.43	70.29
G9606_32762	10536	P3H3	0.5	0.65	0.75	1.18
G9606_463	23012	STK38L	6.67	6.21	5.1	5.43
G9606_5273	55285	RBM41	9.8	9.51	9.6	9.32
G9606_32779	1586	CYP17A1	0.12	0.21	0	0
G9606_13338	101927345	LOC101927345	4.98	5.54	1.22	1.61
G9606_16799	1823	DSC1	0.02	0	0	0.03
G9606_5043	10438	C1D	17.08	17.72	26.53	24.93
G9606_27817	222642	TSPO2	0	0.06	0.05	0
G9606_3482	1893	ECM1	5.78	4.83	5.82	5.36
G9606_18596	144132	DNHD1	1.95	2.05	1.63	1.38
G9606_15770	7586	ZKSCAN1	19.55	18.71	10.28	10.25
G9606_15397	51573	GDE1	34.87	34.2	38.59	40.32
G9606_32713	25802	LMOD1	0.2	0.06	0.18	0.05
G9606_24699	100507003	GFY	0	0.05	0	0
G9606_1935	23553	HYAL4	0.04	0.11	0	0
G9606_6638	54795	TRPM4	5.36	5	4.41	3.83
G9606_14748	85452	CFAP74	0	0	0	0
G9606_5771	63925	ZNF335	15.43	15.53	11.06	10.77
G9606_22889	221830	TWISTNB	22.69	20.83	16.51	15.51
G9606_191	7082	TJP1	22.82	22.3	21.41	20.52
G9606_4457	844	CASQ1	0.43	0.16	0.1	0
G9606_28860	6142	RPL18A	457.56	494.91	569.19	533.36
G9606_7823	84224	NBPF3	2.12	1.92	2.72	2.57
G9606_13179	4094	MAF	0	0.01	0	0
G9606_4002	55540	IL17RB	0	0	0	0.07
G9606_8780	1827	RCAN1	19.73	19.4	12.12	10.92
G9606_24136	63036	CELA2A	0.18	0.09	0	0
G9606_7079	101927506	LOC101927506	5.61	5.7	5.25	4.07
G9606_1604	5893	RAD52	5.95	6.17	2.59	2.04
G9606_18549	7812	CSDE1	168.54	161.39	217.01	217.61
G9606_19907	112942	CFAP36	20.92	22.08	25.34	27.09
G9606_20577	126637	TCHHL1	0	0	0	0
G9606_27820	8687	KRT38	0.03	0	0	0
G9606_13127	115557	ARHGEF25	4.71	3.93	5.58	5.68
G9606_29571	56967	C14orf132	0.01	0.01	0	0.01
G9606_128	163486	DENND1B	4.92	4.81	3.54	3.84
G9606_10522	23742	NPAP1	0.04	0.03	0.02	0.04
G9606_31661	5730	PTGDS	0	0	0.1	0
G9606_5054	93343	MVB12A	9.51	8.85	12.97	12.48
G9606_17951	387103	CENPW	10.17	8.76	8.14	8.98
G9606_13561	10634	GAS2L1	7.36	8.66	8	7.35
G9606_22777	645432	ARRDC5	0.05	0	0	0
G9606_7121	8728	ADAM19	7.4	7.32	7.9	7.51
G9606_1251	100289187	TMEM225B	0.56	0.85	0.29	0.24
G9606_30348	388327	C17orf100	1.49	1.01	1.07	1.1
G9606_3200	1173	AP2M1	425.9	435.38	448.49	442.19
G9606_10544	23369	PUM2	32.6	30.91	27.74	26.79
G9606_9539	148789	B3GALNT2	19.94	20.23	17.6	18.95
G9606_568	220965	FAM13C	0.79	0.67	0.02	0.11
G9606_13617	4104	MAGEA5	0.05	0	0.04	0.08
G9606_16096	57482	KIAA1211	1.5	1.65	2.69	2.64
G9606_251	220992	ZNF485	1.28	2.15	1.38	0.87
G9606_6412	51207	DUSP13	0.09	0.07	0	0
G9606_12389	10905	MAN1A2	8.44	8.33	10.93	11.94
G9606_7234	2693	GHSR	0.56	0.3	0	0.04
G9606_21307	51206	GP6	0.03	0.07	0.12	0.06
G9606_13961	7265	TTC1	55.01	54.32	54.55	56.97
G9606_563	253982	ASPHD1	13.52	16.1	12.65	10.67
G9606_147	126282	TNFAIP8L1	3.47	3.53	7.07	7.03
G9606_13199	29920	PYCR2	50.4	51.36	46.6	45.73
G9606_25400	3992	FADS1	26.89	26.57	70.97	69.88
G9606_12399	728661	SLC35E2B	15.17	15.36	18.72	16.45
G9606_9298	90701	SEC11C	18.46	19.74	19.91	18.23
G9606_16056	2647	BLOC1S1	33.27	31.88	43.14	37.6
G9606_28930	80231	CXorf21	0	0.04	0	0
G9606_12373	55964	2020-09-03	0.09	0.03	0.03	0.04
G9606_1947	4629	MYH11	0.11	0.11	0.05	0.04
G9606_25596	1351	COX8A	294.11	298.9	311.23	301.55
G9606_16329	1621	DBH	0	0.03	0	0
G9606_34967	3552	IL1A	25.4	23.78	26.6	25.34
G9606_5335	114788	CSMD3	0.08	0.08	0.01	0.02
G9606_2166	4929	NR4A2	1.56	1.76	0.79	0.64
G9606_2414	51639	SF3B6	93.9	96.36	82.99	93.18
G9606_11894	3299	HSF4	2.76	2.77	2.52	2.35
G9606_34652	163115	ZNF781	0.09	0.14	0	0
G9606_34960	84735	CNDP1	0.14	0	0	0
G9606_17023	92840	REEP6	1.16	1.33	2.45	1.88
G9606_8936	347252	IGFBPL1	0	0	0.02	0
G9606_19044	79640	C22orf46	5.14	5.21	2.4	2.52
G9606_13658	493856	CISD2	7.91	7.67	7.03	7.21
G9606_124	8428	STK24	78.18	76.39	84.4	84.6
G9606_15278	4826	NNAT	0.59	0.66	0.47	0.29
G9606_2513	2570	GABRR2	0.17	0.05	0.08	0.13
G9606_7342	6473	SHOX	0.02	0	0	0
G9606_12025	10810	WASF3	2.68	2.75	5.11	4.91
G9606_16130	27079	RPUSD2	3.71	4.73	2.73	2.89
G9606_34380	6582	SLC22A2	0.09	0.06	0	0
G9606_11788	1131	CHRM3	1.58	1.47	0.42	0.45
G9606_2838	323	APBB2	15.47	15.96	16.89	17.8
G9606_15630	340596	LHFPL1	0	0	0	0
G9606_23256	64180	DPEP3	0	0	0	0
G9606_27935	6641	SNTB1	8.06	8.16	11.18	12.91
G9606_1504	91523	PCED1B	4.42	3.88	5.5	4.56
G9606_10453	107985556	LOC107985556	0.06	0.19	0.22	0.22
G9606_4283	5700	PSMC1	71.02	74.3	89.34	94.33
G9606_28576	10120	ACTR1B	7.9	8.7	7.89	7.08
G9606_2730	29127	RACGAP1	45.22	43.59	32.55	34.97
G9606_24593	280658	SSX7	0	0.06	0	0
G9606_3690	11273	ATXN2L	85.31	88.43	47.41	44
G9606_8319	10003	NAALAD2	0.89	0.64	0.61	0.83
G9606_35118	107987433	LOC107987433	1.29	1.21	0.68	0.96
G9606_3520	219931	TPCN2	3.19	3.58	4.45	4.02
G9606_11600	10978	CLP1	11.74	12.02	8.11	7.93
G9606_31782	645974	PABPC1L2B	0	0	0	0
G9606_3502	135293	PM20D2	6.63	6.34	5.54	4.92
G9606_2518	64393	ZMAT3	35.65	36.41	10.07	9.42
G9606_169	400746	NCMAP	0	0.03	0	0
G9606_2821	11339	OIP5	3.86	3.27	4.93	5.01
G9606_6110	10044	SH2D3C	0.12	0.09	0.1	0.16
G9606_1559	60488	MRPS35	47.23	47.03	44.46	45.91
G9606_31075	107987489	107987489	0.03	0.03	0	0.01
G9606_24833	80742	PRR3	4.77	5.19	2.98	3.32
G9606_17457	2016	EMX1	0	0.01	0.01	0.04
G9606_11883	4217	MAP3K5	4.07	3.57	7.45	6.69
G9606_10228	6708	SPTA1	0.01	0	0.01	0.01
G9606_23274	84901	NFATC2IP	13.78	13.82	13.89	13.87
G9606_1483	10203	CALCRL	0.5	0.35	0.39	0.38
G9606_622	10725	NFAT5	27.63	27.08	15.97	14.61
G9606_12607	64506	CPEB1	6.9	7.58	4.33	4.61
G9606_19078	150209	AIFM3	0.7	0.74	0.43	0.42
G9606_30937	9789	SPCS2	30.43	29.78	28.81	29.06
G9606_22650	171177	RHOV	0.81	0.73	0.69	1.16
G9606_2	54476	RNF216	27.55	26.17	28.41	30.21
G9606_13130	5286	PIK3C2A	15.19	14.21	21.02	20.48
G9606_6881	9120	SLC16A6	22.89	22.92	3.64	3.6
G9606_9338	80198	MUS81	13.47	13.19	10.26	10.19
G9606_12266	49	ACR	0.17	0	0	0.05
G9606_7963	166824	RASSF6	1.38	1.31	1.29	1.1
G9606_820	27445	PCLO	3.42	3.83	0.77	0.85
G9606_6253	10009	ZBTB33	10.33	9.67	9.26	9.74
G9606_8999	64759	TNS3	39.88	40.96	41.42	39.68
G9606_3465	401409	RAB19	1.29	1.81	0.08	0.15
G9606_16777	64343	AZI2	16.84	17.51	13.52	15.07
G9606_11572	100652833	LOC100652833	2.71	2.85	0	0.05
G9606_7985	2202	EFEMP1	17.8	17.1	9.77	10.67
G9606_5154	57568	SIPA1L2	4.05	3.9	2.98	2.83
G9606_11156	91694	LONRF1	6.26	5.18	5.31	4.75
G9606_103	55809	TRERF1	4.28	3.92	5.55	5.16
G9606_10388	8501	SLC43A1	1.79	1.48	2.24	2.26
G9606_11054	23101	MCF2L2	1.07	1.1	0.44	0.45
G9606_35186	9464	HAND2	0.22	0.35	0.59	0.64
G9606_11282	57414	RHBDD2	29.42	31.41	30.2	26.55
G9606_7613	50856	CLEC4A	0.31	0.48	0.18	0.08
G9606_34937	126402	CCDC105	0.04	0	0	0
G9606_16463	57562	CEP126	2.53	2.47	1.86	2.08
G9606_6259	5583	PRKCH	7.06	5.05	6.65	6.07
G9606_1836	868	CBLB	3.44	3.04	3.97	4.01
G9606_1842	10861	SLC26A1	1.26	1.27	0.41	0.84
G9606_19813	9796	PHYHIP	0.97	1.1	0.42	0.38
G9606_20149	3717	JAK2	4.57	4.65	5.8	5.6
G9606_24727	55251	PCMTD2	9.7	9.32	10.2	9.85
G9606_30424	26013	L3MBTL1	1.35	1.44	2.1	1.77
G9606_22170	352909	DNAAF3	0.57	0.55	0.81	0.77
G9606_12304	122509	IFI27L1	2.84	2.9	3.3	2.41
G9606_11014	9399	STOML1	11.1	11.27	7.73	8.67
G9606_6951	5154	PDGFA	10.33	10.92	11.78	10.78
G9606_8814	6711	SPTBN1	113.78	115.23	104.37	104.2
G9606_28084	25790	CFAP45	1.7	1.3	1.53	1.51
G9606_17790	101060211	CT45A7	0	0	0	0
G9606_2359	151556	GPR155	0.93	0.47	1.57	1.29
G9606_14584	29057	FAM156A	4.52	5.93	7.18	5.47
G9606_12140	10484	SEC23A	31.22	29.59	50.64	48.62
G9606_9227	79888	LPCAT1	19.21	19.74	12.97	12.32
G9606_8443	4670	HNRNPM	117.84	119.38	107.9	103.92
G9606_29933	1559	CYP2C9	0.12	0.17	0.11	0.11
G9606_14385	9262	STK17B	6.87	6.51	6.25	6.21
G9606_768	10863	ADAM28	0.24	0.37	0.13	0.09
G9606_23948	51764	GNG13	0.17	0	0	0
G9606_19379	10957	PNRC1	33.35	32.7	30.82	29.23
G9606_7741	368	ABCC6	0.95	0.82	0.99	1.94
G9606_4698	342184	FMN1	0.1	0.12	0.03	0.02
G9606_22526	84808	PERM1	0.82	1.11	0.63	0.51
G9606_12455	5451	POU2F1	3.07	2.95	3.24	3.21
G9606_6613	54531	MIER2	5.9	5.95	6.62	6.14
G9606_6973	3705	ITPK1	7.83	8.02	14.13	12.68
G9606_6516	1491	CTH	12.93	14.78	5.06	6.51
G9606_26464	9040	UBE2M	29.51	29.01	32.82	35.48
G9606_6459	130399	ACVR1C	0.87	0.81	0.18	0.16
G9606_17087	950	SCARB2	52.07	50.79	100.44	99.84
G9606_12953	3476	IGBP1	39.52	39.96	51.62	54.92
G9606_24438	6755	SSTR5	0.11	0.31	0.03	0.1
G9606_6417	25896	INTS7	13.94	14.03	9.56	9.82
G9606_6720	1830	DSG3	0.21	0.21	0.01	0
G9606_24185	100131094	DPP9-AS1	0.22	0.2	0.11	0.19
G9606_15848	26263	FBXO22	23.76	23.73	20.83	20.53
G9606_29606	27006	FGF22	0	0.2	0	0.13
G9606_22238	728841	NBPF8	12.63	13.09	12.24	12.51
G9606_1685	4864	NPC1	61.11	60.16	76.86	75.06
G9606_7053	699	BUB1	26.35	27.18	34.72	35.24
G9606_22186	9361	LONP1	55.33	56.15	34.26	35.61
G9606_7897	25828	TXN2	24.25	26.11	29.45	31.09
G9606_2091	114882	OSBPL8	25.65	24.3	19.97	21.58
G9606_3345	8120	AP3B2	1.44	1.86	0.12	0.17
G9606_30858	102724624	LOC102724624	0	0	0	0.05
G9606_2719	255394	TCP11L2	3.54	4.45	5.15	6.28
G9606_28004	54148	MRPL39	22.34	19.1	21.57	23.13
G9606_11220	79637	ARMC7	16.36	17.61	13.87	14.87
G9606_13859	3833	KIFC1	20.19	19.09	21.71	21.77
G9606_4109	56155	TEX14	0.22	0.39	0.05	0.09
G9606_9825	56993	TOMM22	32.85	31.43	20.64	21.05
G9606_28465	55203	LGI2	0.4	0.22	0.95	0.79
G9606_5557	56938	ARNTL2	11.93	11.47	10.86	11.19
G9606_15355	23217	ZFR2	0	0	0	0
G9606_15359	54776	PPP1R12C	11.28	11.27	14.31	13.94
G9606_26746	107986352	LOC107986352	0.09	0.27	0.52	0.24
G9606_371	51542	VPS54	10.09	10.88	16.76	17.58
G9606_27779	9238	TBRG4	35.94	36.37	39.43	38.47
G9606_12889	64760	FAM160B2	7.58	8.46	7.48	8.17
G9606_30067	285672	SREK1IP1	6.84	6.52	5.8	6.16
G9606_12059	222658	KCTD20	12.34	12.42	12.56	13.23
G9606_29819	26281	FGF20	0.16	0.08	0.15	0.07
G9606_8144	202051	SPATA24	2.04	2.83	1.58	3.35
G9606_16951	302	ANXA2	1351.92	1374.6	1578.11	1678.32
G9606_16073	6821	SUOX	5.94	5.19	6.09	6.58
G9606_33450	5810	RAD1	9.21	8.29	8.34	9.43
G9606_23659	645426	TMEM191C	0.1	0.28	0.16	0
G9606_19875	9804	TOMM20	128.9	125.27	127.41	134.1
G9606_25946	221002	RASGEF1A	4.17	4.27	8.73	8.38
G9606_30724	3837	KPNB1	129.06	129.35	111.19	115.37
G9606_6933	4735	2020-09-02	153.35	151.72	197.69	201.41
G9606_11634	51070	NOSIP	15.17	17.51	11.78	12.45
G9606_24981	121504	HIST4H4	5.25	3.51	0.24	0.24
G9606_12686	134510	UBLCP1	32.83	33.57	22.34	23.77
G9606_9944	10428	CFDP1	33.97	34.05	33.48	34.8
G9606_17799	1289	COL5A1	0.02	0	0	0
G9606_15203	991	CDC20	83.01	78.61	79.95	78.1
G9606_13515	23197	FAF2	40.2	39.42	29.89	29.89
G9606_21556	10560	SLC19A2	10.76	10.89	11	10.64
G9606_3897	2668	GDNF	0.13	0	0.04	0.24
G9606_837	29904	EEF2K	6.33	6.87	7.32	6.47
G9606_10349	23299	BICD2	13.15	13.1	5.89	5.99
G9606_16664	440567	UQCRHL	0.36	0	0	0
G9606_19084	10067	SCAMP3	69.63	67.72	69.89	71.67
G9606_7107	51179	HAO2	0	0	0	0
G9606_23098	196383	RILPL2	15.67	14.38	20.18	19.26
G9606_8314	9881	TRANK1	4.45	4.82	2.82	2.65
G9606_3539	151648	SGO1	10.61	10.34	6.27	5.14
G9606_7397	79623	GALNT14	13.14	14.35	17.55	17.02
G9606_18447	2780	GNAT2	0.52	0.21	0.05	0.13
G9606_24098	56172	ANKH	4.52	4.81	5.77	6.5
G9606_858	1576	CYP3A4	0	0.05	0.05	0.07
G9606_2237	439921	MXRA7	151.1	152.12	227.19	227.93
G9606_15805	79729	SH3D21	4.64	5.4	5.52	4.14
G9606_34531	10885	WDR3	21.35	20.8	18.92	20.63
G9606_21732	25775	C22orf24	0	0	0.1	0
G9606_12695	140469	MYO3B	0.32	0.31	0.04	0.05
G9606_17777	10981	RAB32	31.27	30.8	19.2	21.41
G9606_28712	8941	CDK5R2	0.12	0.18	0.11	0.29
G9606_687	79800	CARF	2.06	1.9	1.82	1.81
G9606_18756	84142	ABRAXAS1	9.08	8.67	9.47	9.54
G9606_5987	646	BNC1	24.56	23.62	14.35	14.56
G9606_1321	57794	SUGP1	9.02	10.44	8.07	7.87
G9606_1192	8165	AKAP1	23.84	25.48	23.39	21.68
G9606_600	26043	UBXN7	18.91	19.32	13.07	12.33
G9606_18669	54206	ERRFI1	46.31	47.43	20.42	20.41
G9606_1835	10924	SMPDL3A	1.61	1.6	1.25	1.36
G9606_10177	23060	ZNF609	16.65	17.29	19.1	18.48
G9606_22397	10399	RACK1	1105.23	1134.34	1392.86	1455.88
G9606_1585	57465	TBC1D24	2.13	2.5	2.56	2.25
G9606_12713	7086	TKT	374.69	386.14	509.04	486.97
G9606_30642	5879	RAC1	289.34	291.13	213.04	205.61
G9606_4079	5910	RAP1GDS1	14.68	14.35	16.51	15.75
G9606_3553	57509	MTUS1	6.25	5.66	2	2.28
G9606_13246	114659	LRRC37B	8.55	9.69	5.42	5.43
G9606_2422	5297	PI4KA	11.21	11.01	11.98	12.11
G9606_85	84722	PSRC1	13.8	13.73	18.12	19.19
G9606_10323	9994	CASP8AP2	4.72	4.56	3.66	4.03
G9606_16200	57481	KIAA1210	0.01	0.03	0.01	0.02
G9606_10087	7582	ZNF33B	6.06	5.9	3.63	3.69
G9606_16755	29085	PHPT1	37.31	41.26	39.64	35.11
G9606_1448	51232	CRIM1	57.22	55.58	39.31	39.15
G9606_25667	8216	LZTR1	5.68	6.65	6.03	6.38
G9606_33327	2168	FABP1	0	0	0	0
G9606_17750	339175	METTL2A	22.28	20.12	16.99	15.94
G9606_10681	107985332	LOC107985332	0.26	0.27	0.02	0.05
G9606_3731	57646	USP28	7.71	8.78	9.97	10.49
G9606_3650	6568	SLC17A1	0.87	0.35	0.43	0.4
G9606_49	55591	VEZT	29.85	30.1	25.85	27.05
G9606_1205	5639	PRRG2	0.17	0.06	0.1	0.25
G9606_8267	341350	OVCH1	0.08	0.03	0.01	0.01
G9606_31714	56156	TEX13B	0.25	0.13	0.06	0
G9606_17392	55559	HAUS7	8.23	8.78	8.08	7.05
G9606_32165	127391	TMCO2	1.06	0.84	0	0
G9606_7033	146177	VWA3A	0.09	0.07	0	0
G9606_4276	8703	B4GALT3	29.73	29.82	32.68	31.98
G9606_2399	145946	SPATA8	0.78	0.31	0	0.09
G9606_15376	7027	TFDP1	57.43	59.28	47.85	51.18
G9606_3651	98	ACYP2	2.65	2.15	2.34	2.07
G9606_1339	10286	BCAS2	47.9	47.23	38.49	35.02
G9606_26122	7262	PHLDA2	48.65	49.47	34.7	35.16
G9606_7365	340980	OR52B6	0	0.17	0	0
G9606_17571	1415	CRYBB2	1.81	1.03	0.62	0.92
G9606_23496	9749	PHACTR2	2.15	1.95	1.06	1.18
G9606_21628	107986351	LOC107986351	1.69	2.13	1.06	1.43
G9606_26380	720	C4A	0.47	0.61	0.1	0
G9606_24539	152573	SHISA3	0.33	0.3	0.24	0.29
G9606_23371	644974	ALG1L2	0	0	0	0
G9606_7161	23474	ETHE1	4.27	5.01	4.97	5.26
G9606_4318	7434	VIPR2	0	0	0	0
G9606_960	114827	FHAD1	0.49	0.58	0.22	0.14
G9606_1643	79836	LONRF3	6.88	7.47	3.14	3.56
G9606_18984	65003	MRPL11	37.44	40.28	42.65	44.03
G9606_6734	5494	PPM1A	12.73	10.95	9.75	9.27
G9606_32665	58158	NEUROD4	0	0.02	0	0
G9606_10666	197407	ZNF48	2.65	2.66	2.44	2.7
G9606_9884	124936	CYB5D2	7.29	6.48	5.4	5.28
G9606_30774	11014	KDELR2	131.66	133.07	140.41	136.79
G9606_26630	7024	TFCP2	10.44	10.45	8.24	10.08
G9606_17139	9690	UBE3C	45.46	44.74	51.23	52.35
G9606_2130	26206	SPAG8	0.34	0.3	0.04	0.08
G9606_7188	22866	CNKSR2	0.58	0.52	0.86	0.97
G9606_34573	51003	MED31	3.79	2.62	3.31	3.36
G9606_23294	84865	CCDC142	3.84	3.36	2.11	2.26
G9606_30885	8992	ATP6V0E1	173.58	175.73	218.63	217.33
G9606_20711	5756	TWF1	65.09	62	86.93	88.71
G9606_27639	408263	FNDC9	0.21	0.11	0	0
G9606_3280	222696	ZSCAN23	0.7	0.73	0.42	0.52
G9606_1547	176	ACAN	0.14	0.13	0	0.01
G9606_26289	84962	AJUBA	55.4	55.13	14.94	13.71
G9606_10064	9848	MFAP3L	4.2	4	3.28	3.05
G9606_3092	285498	RNF212	0.3	0.46	0.16	0.03
G9606_34639	768239	PSAPL1	0	0.02	0	0
G9606_18829	1459	CSNK2A2	38.17	43.54	29.91	29.1
G9606_25823	9027	NAT8	0.08	0.08	0	0
G9606_30207	84520	GON7	4.97	5.47	4.66	4
G9606_11584	727909	GOLGA8Q	0.33	0.41	0.18	0.11
G9606_4421	10788	IQGAP2	0.35	0.29	0.13	0.2
G9606_7669	254013	ETFBKMT	0.31	0.54	0.52	0.33
G9606_23636	81626	SHCBP1L	0.03	0	0	0
G9606_17500	11094	CACFD1	2.4	3.01	1.47	1.2
G9606_14860	127700	OSCP1	7.65	7.81	6.66	5.43
G9606_23955	100507290	ZNF865	2.99	2.77	1.84	1.69
G9606_25743	4661	MYT1	0.08	0.04	0.02	0
G9606_8648	8843	HCAR3	0.33	0.41	0	0
G9606_14138	56941	HMCES	26.11	26.35	30.16	30.26
G9606_30720	525	ATP6V1B1	0	0	0	0
G9606_20637	30849	PIK3R4	12.88	13.2	16.74	17.26
G9606_17171	57153	SLC44A2	18.65	19.69	12.03	11.48
G9606_21765	9068	ANGPTL1	0.14	0.19	0.1	0.09
G9606_11287	199964	TMEM61	0	0	0.09	0
G9606_314	353345	GPR141	0.05	0.12	0.13	0.02
G9606_21160	79753	SNIP1	9.8	9.89	5.33	5.34
G9606_12128	6195	RPS6KA1	15.37	15.74	16.96	14.53
G9606_14537	4437	MSH3	6.75	6.58	7.46	7.6
G9606_27496	7379	UPK2	0.18	0.09	0.16	0
G9606_8728	51337	THEM6	5.57	6.07	6.1	6.12
G9606_29305	105376684	LOC105376684	0.75	0.6	0.2	0.26
G9606_25287	7706	TRIM25	115.23	117.55	47.92	51.51
G9606_32897	3108	HLA-DMA	1.15	1.17	0.97	0.51
G9606_12967	11258	DCTN3	43.54	42.84	41.59	36.13
G9606_20792	2814	GP5	7.71	7.5	0	0.02
G9606_25390	5216	PFN1	519.51	549.14	664.26	631.05
G9606_24248	7494	XBP1	123.79	130.71	47.77	51.03
G9606_27679	7306	TYRP1	0.35	0.39	0.05	0.07
G9606_515	972	CD74	15.98	17.07	34.49	30.24
G9606_6452	79719	AAGAB	27.24	26.27	28.01	28.98
G9606_4353	114926	SMIM19	10.77	11.86	8.53	8.74
G9606_27169	150353	DNAJB7	0.39	0.37	0.32	0.27
G9606_17351	11031	RAB31	28.92	28.15	44.72	45.33
G9606_25652	4082	MARCKS	25.33	26.72	20.64	18.94
G9606_18343	254263	CNIH2	0.81	0.82	0.31	0.21
G9606_13396	84886	C1orf198	5.76	5.63	7.57	7.11
G9606_33549	729254	LOC729254	0	0	0	0
G9606_6860	5867	RAB4A	7.17	6.83	8.89	9.57
G9606_8595	284	ANGPT1	0.08	0.02	0.04	0.04
G9606_17603	8148	TAF15	61.01	60.46	48.02	48.77
G9606_26996	26063	DECR2	11.03	11.41	11.06	11.99
G9606_2271	65982	ZSCAN18	0.12	0.12	0.25	0.18
G9606_15226	359	AQP2	0.02	0.02	0	0
G9606_17517	4606	MYBPC2	0.06	0.04	0	0
G9606_33501	3217	HOXB7	15.68	15.06	11.22	12.09
G9606_25213	3030	HADHA	70.1	70.73	83.17	85.1
G9606_34982	6286	S100P	0.39	0.59	0	0
G9606_813	728194	RSPH10B2	0.69	0.28	0.04	0
G9606_32896	84752	B3GNT9	2.3	2.81	2.51	2.27
G9606_25748	1983	EIF5	81.4	80.42	65.07	66.8
G9606_3876	55269	PSPC1	37.83	37.64	29.88	31.84
G9606_19618	8804	CREG1	33.2	31.06	53.2	54.79
G9606_436	51134	CEP83	6.59	5.59	4.85	5.47
G9606_14123	64798	DEPTOR	1.7	2	0.98	1.17
G9606_33737	56906	THAP10	6.9	7.04	3.51	3.3
G9606_14821	286530	P2RY8	0.05	0.08	0.02	0
G9606_27873	653140	FAM228A	0.08	0.04	0.04	0.11
G9606_6886	51754	TMEM8B	2.5	3.06	3.65	2.89
G9606_21920	64978	MRPL38	66.05	68.91	63.19	63.84
G9606_28330	5296	PIK3R2	12.7	12.4	16.6	15.67
G9606_9177	105378949	LOC105378949	0.08	0.08	0.36	0.27
G9606_22522	79007	DBNDD1	7.85	8.97	14.11	12.77
G9606_5440	22873	DZIP1	15.74	15.19	13.41	14.6
G9606_15508	23491	CES3	4.34	3.92	3.22	2.53
G9606_8500	26531	OR11A1	0	0	0.03	0.03
G9606_5352	7965	AIMP2	66.49	68.81	44.9	47.1
G9606_16824	501	ALDH7A1	18.52	19.09	19.5	19.5
G9606_14282	51454	GULP1	11.75	10.8	15.65	16.67
G9606_19855	391	RHOG	46.57	46.97	53.85	49.5
G9606_906	27252	KLHL20	10.47	10.12	8.05	7.17
G9606_18163	54576	UGT1A8	0	0	0.2	0
G9606_22256	93621	MRFAP1	105.58	108.64	78.63	77.23
G9606_25639	89839	ARHGAP11B	2.96	2.69	2.71	2.73
G9606_19721	100529215	ZNF559-ZNF177	0	0.68	0	0
G9606_26169	56949	XAB2	19.76	20	16.18	17.4
G9606_47	54558	SPATA6	0.06	0.05	0.03	0.09
G9606_18625	136227	COL26A1	0.05	0.03	0	0
G9606_4297	64284	RAB17	0	0.08	0	0.03
G9606_24049	728577	CNTNAP3B	2.23	2.01	1.4	1.16
G9606_7881	7942	TFEB	3.54	4.21	3.38	3.58
G9606_24378	6182	MRPL12	81.33	81	84.17	86.41
G9606_35240	125963	OR1M1	0	0	0.08	0
G9606_4843	1267	CNP	30.44	33.06	33.58	34.82
G9606_31039	26112	CCDC69	0.65	0.85	0.83	0.91
G9606_4295	9077	DIRAS3	0.77	0.62	0.21	0.27
G9606_1237	60626	RIC8A	35.27	35.25	31.27	30.94
G9606_19001	5283	PIGH	4.08	4.11	3.65	4.8
G9606_1517	11093	ADAMTS13	0.59	0.92	0.5	0.44
G9606_20586	6715	SRD5A1	16.74	18.23	14.11	12.52
G9606_22619	126520	PLK5	0	0	0	0
G9606_4769	374470	C12orf42	0.58	0.35	0	0
G9606_9732	3099	HK2	5.14	5.33	6.86	6.54
G9606_16481	646915	ZNF806	0.78	0.78	0.36	0.53
G9606_20296	160	AP2A1	20.29	22.52	26.41	23.97
G9606_9931	154313	CFAP206	0.85	1.03	1.46	1.23
G9606_14344	57821	CCDC181	4.33	3.46	4.35	4
G9606_29486	4904	YBX1	308.21	312.42	401.71	397.73
G9606_7803	284067	CFAP97D1	0.34	0.43	0	0.03
G9606_22261	112970	KTI12	14.07	13.6	7.32	8.02
G9606_9014	8175	SF3A2	24.24	22.22	22.18	20.17
G9606_15127	3910	LAMA4	21.94	23.26	8.94	9.18
G9606_16646	84274	COQ5	17.58	16.74	16.83	16.25
G9606_2893	5188	GATB	7.74	9.7	7.61	7.34
G9606_12003	80818	ZNF436	13.53	13.22	2.9	3.59
G9606_16282	79020	C7orf25	15.59	15.18	11.51	13.61
G9606_24383	5957	RCVRN	0	0	0	0
G9606_14420	154807	VKORC1L1	17.33	16.3	21.95	21.39
G9606_11139	3693	ITGB5	38.31	37.62	42.91	44.05
G9606_13724	974	CD79B	0	0	0	0
G9606_16370	105373242	LOC105373242	0.03	0.12	0	0
G9606_13022	100533496	TVP23C-CDRT4	3.62	5.2	1.15	2.9
G9606_14035	10699	CORIN	0	0.12	0.05	0.05
G9606_6408	10761	PLAC1	0.15	0.31	0.35	0.21
G9606_3078	767558	LUZP6	55.39	52.56	63.73	63.87
G9606_13439	83891	SNX25	8.09	7.13	12.91	12.05
G9606_7278	57333	RCN3	0.25	0.33	0.07	0.11
G9606_865	375775	PNPLA7	0.38	0.34	0.25	0.19
G9606_18232	1238	ACKR2	0.02	0	0	0
G9606_3961	56884	FSTL5	0	0.05	0	0.03
G9606_11672	283971	CLEC18C	0.1	0.06	0	0
G9606_18951	54823	SWT1	1.94	2.23	2.53	2.57
G9606_33635	23466	CBX6	19.22	19.65	15.46	15.34
G9606_21175	284406	ZFP82	0.12	0.13	0.03	0
G9606_1060	5108	PCM1	14.62	13.16	11.13	11.57
G9606_7015	5858	PZP	0.02	0.01	0.01	0
G9606_11233	9853	RUSC2	17.41	18.65	15.54	14.24
G9606_1771	8644	AKR1C3	113.83	106.01	226.11	230.8
G9606_20859	11264	PXMP4	1.72	1.74	1.37	1.27
G9606_22218	50616	IL22	0	0.07	0	0
G9606_1273	84076	TKTL2	0.08	0.05	0.02	0
G9606_12681	5396	PRRX1	0	0.07	0	0.06
G9606_4349	339766	MROH2A	0.16	0.13	0	0
G9606_32168	253152	EPHX4	0.54	0.05	0.1	0.29
G9606_6077	256646	NUTM1	0	0	0	0.02
G9606_17048	255061	TAC4	0.17	0	0	0
G9606_32801	107987394	LOC107987394	0.04	0.04	0	0
G9606_1488	285989	ZNF789	14.39	11.98	6.75	7.98
G9606_13356	85004	RERG	0.46	0.46	0.36	0.14
G9606_31599	29078	NDUFAF4	5.45	6.47	4.64	4.85
G9606_10433	225	ABCD2	0.11	0.04	0.06	0.02
G9606_12810	7675	ZNF121	6.5	7.35	4.53	3.89
G9606_25710	79728	PALB2	24.5	23.89	9.54	11.27
G9606_6564	146894	CD300LG	0.03	0	0	0.02
G9606_3199	26057	ANKRD17	25.36	26.18	25.92	24.59
G9606_17185	8514	KCNAB2	0.56	0.94	2.42	2.3
G9606_2030	27039	PKD2L2	0.1	0.09	0.11	0.03
G9606_19505	9495	AKAP5	1.1	0.99	1.04	0.87
G9606_12210	223117	SEMA3D	0.17	0.14	0.46	0.46
G9606_4920	7076	TIMP1	257.07	263.17	305.64	278.01
G9606_22127	85364	ZCCHC3	7.84	7.71	4.14	3.68
G9606_6191	4238	MFAP3	16.31	16.28	11.51	11.69
G9606_30314	107984876	LOC107984876	0.05	0.09	0	0
G9606_6949	1312	COMT	21.56	22	21.17	21.22
G9606_1407	9595	CYTIP	1.82	1.59	0.03	0.06
G9606_5063	286256	LCN12	0.26	0.21	0.04	0
G9606_33887	3883	KRT33A	0	0.06	0	0
G9606_20614	10980	COPS6	99.65	94.95	102.39	98.61
G9606_19190	9543	IGDCC3	0	0.02	0.02	0
G9606_9115	7287	TULP1	0.04	0	0	0.03
G9606_11498	124274	GPR139	0	0	0	0
G9606_11834	7319	UBE2A	67.7	66.76	72.88	78.22
G9606_12782	6860	SYT4	0	0.04	0	0
G9606_9695	23263	MCF2L	0.1	0.14	0.05	0.04
G9606_1742	29957	SLC25A24	32.54	30.62	30.68	30.49
G9606_12294	4756	NEO1	2.94	2.94	5.34	4.91
G9606_7406	11007	CCDC85B	53.01	54.51	37.28	35.93
G9606_8102	3787	KCNS1	0.52	0.57	0.04	0.02
G9606_22916	283008	NUTM2E	0.5	0.42	0.3	0.47
G9606_17011	29107	NXT1	17.33	16.2	11.2	9.06
G9606_5969	5468	PPARG	30.31	30.21	20.35	20.95
G9606_7764	6563	SLC14A1	0.06	0.05	0	0
G9606_6550	55359	STYK1	4.96	5.48	2.68	2.59
G9606_20594	51143	DYNC1LI1	15.97	17.61	18.18	19.12
G9606_6594	55959	SULF2	9.01	9.22	7.42	7.34
G9606_11235	3119	HLA-DQB1	0.05	0	0	0
G9606_2658	11332	ACOT7	23.72	22.4	30.45	30.54
G9606_10311	1412	CRYBA2	0.19	0	0	0
G9606_5242	27152	INTU	2.8	3.98	2.19	1.55
G9606_2973	23371	TNS2	4.18	4.59	3.07	3.04
G9606_1454	54785	BORCS6	2.97	2.62	2.74	2.56
G9606_2737	162962	ZNF836	1.13	1.08	0.47	0.59
G9606_10880	168090	C6orf118	0.09	0.2	0.11	0.13
G9606_2782	51513	ETV7	2.91	2.52	0.09	0.17
G9606_3380	90557	CCDC74A	11.1	11.02	12.83	13.74
G9606_1200	92346	C1orf105	0.39	0.27	0.23	0.12
G9606_3518	1026	CDKN1A	261.55	260.55	77.13	74.72
G9606_7979	120114	FAT3	0	0	0.01	0
G9606_18153	10160	FARP1	10.8	10.16	14.89	14.85
G9606_13402	1690	COCH	3.97	4.61	4.83	4.64
G9606_5581	25871	NEPRO	43.05	41.13	28.55	28.56
G9606_4584	11314	CD300A	0.6	0.16	0	0.09
G9606_16429	552891	DNAJC25-GNG10	0.45	0.26	0	0
G9606_291	5172	SLC26A4	0.13	0.18	0.06	0
G9606_21821	22890	ZBTB1	17.43	16.9	9.61	9.67
G9606_23732	56900	TMEM167B	20.94	21.31	16.53	16.95
G9606_6198	5106	PCK2	5.36	5.38	6.08	5.86
G9606_24403	196513	DCP1B	16.93	17.91	10.69	9.83
G9606_18657	100526771	SMIM35	0.03	0.01	0	0
G9606_6853	145567	TTC7B	6.71	6.79	9.29	8.25
G9606_6153	57664	PLEKHA4	3.87	3.26	2.33	1.8
G9606_14269	60529	ALX4	0.03	0	0	0.02
G9606_28295	123263	MTFMT	6.05	5.05	5.07	5.07
G9606_283	112268013	112268013	0	0.02	0	0
G9606_2119	55005	RMND1	17.48	17.92	13.28	12.79
G9606_11679	260425	MAGI3	2.5	2.82	2.6	2.49
G9606_4631	79915	ATAD5	3.85	4.32	2.89	2.87
G9606_32064	10527	IPO7	70.34	68.55	78.84	79.66
G9606_7319	9883	POM121	32.18	34.21	33.55	32.93
G9606_12767	9398	CD101	0.4	0.34	0.13	0.17
G9606_530	104	ADARB1	2.03	1.81	2.39	1.82
G9606_14671	7272	TTK	14.96	14.46	14.46	15.37
G9606_30997	819	CAMLG	11.21	11.45	11.56	13
G9606_29465	29978	UBQLN2	29.3	27.29	21.77	22.68
G9606_12065	347240	KIF24	4.21	3.67	2.41	2.57
G9606_28558	439	ASNA1	65.32	66.85	71.24	64.42
G9606_14258	57486	NLN	18.87	19.74	22.92	23.31
G9606_10215	8140	SLC7A5	102.09	105.69	65.52	71.79
G9606_3665	29959	NRBP1	69.83	73.84	95.16	97.33
G9606_20880	7205	TRIP6	138.01	146.86	74.05	73.91
G9606_31176	9716	AQR	9.05	9.38	8.49	8.9
G9606_1665	285386	TPRG1	0.33	0.14	0.12	0.18
G9606_16536	55824	PAG1	7.1	6.23	2.31	2.3
G9606_25611	84914	ZNF587	5.85	5.36	5.96	5.58
G9606_25618	54552	GNL3L	6.05	5.65	6.09	6.35
G9606_11269	10762	NUP50	23.13	23.36	24.21	23.92
G9606_17236	23239	PHLPP1	1.65	1.87	2.06	1.83
G9606_4163	57553	MICAL3	15.31	15.73	13.67	13.3
G9606_27540	1144	CHRND	0	0.02	0.02	0
G9606_18312	400629	TEX19	0.08	0.04	0.07	0
G9606_1318	3295	HSD17B4	33.21	31.75	56.58	55.65
G9606_26162	26538	OR10H2	0	0	0	0
G9606_665	54957	TXNL4B	20.07	19.48	12.73	15.85
G9606_9513	4494	MT1F	12.81	6.58	18.22	19.2
G9606_11891	93973	ACTR8	6.19	6.1	5.89	6.2
G9606_17091	27112	FAM155B	0	0	0	0
G9606_8352	5523	PPP2R3A	18.42	19.23	28.4	27.63
G9606_15586	9424	KCNK6	2.4	2.24	2.59	2.43
G9606_7636	79679	VTCN1	0.03	0.23	0	0.03
G9606_10967	401397	SMIM30	85.47	88.21	54.48	59.26
G9606_28038	25907	TMEM158	9.99	10.81	16.11	13.78
G9606_5594	26716	OR2H1	0.05	0.02	0.11	0
G9606_2258	27019	DNAI1	0	0.03	0	0
G9606_27609	11212	PLPBP	16.49	19.15	15.33	16.23
G9606_393	126969	SLC44A3	1.52	1.27	0.65	0.76
G9606_13548	5444	PON1	0.17	0.29	0	0.05
G9606_28512	158046	NXNL2	0.83	1.14	1.13	0.92
G9606_21812	23593	HEBP2	10.59	13.18	15.33	14.18
G9606_19949	57106	NAT14	4.54	5.68	5.98	7.34
G9606_5637	79750	ZNF385D	0.04	0.31	0.04	0.11
G9606_21955	7915	ALDH5A1	1.7	2.02	1.29	1.39
G9606_29651	64135	IFIH1	25.62	26.86	2.53	3.14
G9606_32157	55505	NOP10	95.69	107.42	96.65	106.37
G9606_5533	9840	TESPA1	0	0	0	0
G9606_10403	402682	UFSP1	2.47	3.02	1.27	1.69
G9606_21322	8832	CD84	0.02	0	0.01	0
G9606_18158	4306	NR3C2	0.73	0.9	0.81	0.73
G9606_31510	4993	OR2C1	0.16	0.16	0	0
G9606_21508	84278	MFSD14C	4.8	4.88	3.94	4.58
G9606_30902	390937	LOC390937	0.03	0	0.08	0
G9606_29689	1329	COX5B	126.3	123.27	161.4	139.88
G9606_12217	55857	KIZ	2.21	2.76	3.5	3.57
G9606_8273	201163	FLCN	21.32	20.38	11.17	11.03
G9606_15147	26175	TMEM251	19.96	22.9	11.92	11.31
G9606_9988	2121	EVC	48.41	46.56	23.82	23.18
G9606_16116	6650	CAPN15	11.88	11.86	10.45	10.18
G9606_18928	7555	CNBP	117.71	120.54	102.83	109.27
G9606_13139	23392	ECPAS	31.41	30.31	35.81	37.71
G9606_19681	8341	HIST1H2BN	0.46	1.19	0	0.42
G9606_2547	8555	CDC14B	10.14	9.49	13	12.74
G9606_18039	2595	GANC	4.65	4.85	3.97	4.35
G9606_18402	64319	FBRS	33.62	35.51	23.1	20.43
G9606_15114	113277	TMEM106A	2.71	1.76	2.48	2.63
G9606_2872	57282	SLC4A10	0.29	0.27	0.26	0.22
G9606_20509	5728	PTEN	15.43	16.16	11.95	12.7
G9606_35388	80117	ARL14	44.35	43.3	4.14	3.92
G9606_22196	9334	B4GALT5	32.67	32.93	32.32	31.36
G9606_11818	284217	LAMA1	2.64	2.44	2.7	2.58
G9606_4095	200232	FAM209A	1.88	1.21	0.55	0.12
G9606_26081	646658	SYNDIG1L	0.06	0.08	0.02	0.07
G9606_17614	112476	PRRT2	1.2	1.36	1.33	1.13
G9606_2914	120400	NXPE1	0.02	0.03	0	0
G9606_6746	387921	NHLRC3	7.91	8.24	8.02	8.46
G9606_8507	79903	NAA60	18.28	20.3	16.22	16.13
G9606_7132	6873	TAF2	19.23	18.94	15.47	15.61
G9606_3728	3728	JUP	12.99	12.47	34.69	29.63
G9606_16038	83594	NUDT12	7.71	7.96	7.9	8.55
G9606_26006	10163	WASF2	30.39	31.44	32.75	31.83
G9606_15954	27257	LSM1	22.24	19.54	16.06	16.1
G9606_6359	153222	CREBRF	28.72	29.3	6.61	5.98
G9606_8809	80321	CEP70	9.71	10.22	13.02	13.98
G9606_5812	55701	ARHGEF40	7.15	7.16	8.61	8.41
G9606_8844	9985	REC8	6.04	7.15	1.18	0.98
G9606_19456	130	ADH6	0	0	0.1	0
G9606_13386	140885	SIRPA	27.04	27.25	34.85	34.21
G9606_10314	81786	TRIM7	0.41	0.58	0.2	0.42
G9606_4860	10998	SLC27A5	0.78	0.69	0.89	1.07
G9606_24454	2738	GLI4	4.74	4.94	3.64	3.54
G9606_15501	7301	TYRO3	5.5	5.21	4.71	4.49
G9606_28441	148170	CDC42EP5	0	0	0.09	0.25
G9606_14898	10518	CIB2	1.31	1.89	2.24	2.26
G9606_5729	407977	TNFSF12-TNFSF13	0.19	0	0	0
G9606_13014	219743	TYSND1	6.49	6.44	6.98	7.73
G9606_9086	973	CD79A	0.32	0.26	0	0.22
G9606_23269	10949	HNRNPA0	24.93	25.05	22.12	22.3
G9606_21776	84792	FAM220A	12.21	13.22	13.43	15.09
G9606_25548	7681	MKRN3	0	0	0	0
G9606_15686	1836	SLC26A2	17.65	16.51	7.76	8.33
G9606_19718	27092	CACNG4	0.7	0.71	0	0
G9606_31575	57103	TIGAR	10.07	10.25	5.62	5.75
G9606_24578	23541	SEC14L2	4.85	6.13	5.84	6.68
G9606_24711	151	ADRA2B	0	0.02	0	0
G9606_276	81624	DIAPH3	17.89	16.2	11.12	12.53
G9606_10738	653720	GOLGA8M	0.95	0.93	1.18	1.05
G9606_29240	57700	FAM160B1	8.63	8.05	9.8	10.38
G9606_12154	80320	SP6	0.27	0.49	0.14	0.17
G9606_13200	93517	SDR42E1	0.05	0	0.02	0
G9606_35788	57665	RDH14	9.74	10.1	10.84	10.82
G9606_28028	79929	MAP6D1	2.2	2.23	0.89	0.9
G9606_29477	9290	GPR55	0.42	0.41	0.19	0.3
G9606_3214	9107	MTMR6	29.33	29.44	22.56	24.67
G9606_4613	92344	GORAB	19.12	19.74	8.66	8.71
G9606_30399	65991	FUNDC2	12.44	12.52	13.64	14.08
G9606_4471	41	ASIC1	1.5	1.82	3.25	3.13
[truncated: 16,470 more rows]
